# Supplementary material for: Audiovisual angle and voice incongruence do not affect audiovisual verbal short-term memory in virtual reality
Source: PLoS One. 2025 Aug 22;20(8):e0330693. doi: 10.1371/journal.pone.0330693 (PMC12373245; doi:10.1371/journal.pone.0330693)
Supplement: S1 File — Accuracy and RT_mean for each condition and serial position in Experiment 1 (audiovisual angle incongruence). (CSV) [file pone.0330693.s001.CSV]

Participant_ID	Display_Device	Angle_Incongruence	Serial_Position	Accuracy	RT_mean
1	Computer_Monitor	15	1	1	1.576616667
1	Computer_Monitor	15	2	1	0.817891667
1	Computer_Monitor	15	3	0.833333333	0.932666667
1	Computer_Monitor	15	4	0.75	0.813833333
1	Computer_Monitor	15	5	0.583333333	1.026741667
1	Computer_Monitor	15	6	0.416666667	1.014491667
1	Computer_Monitor	15	7	0.5	0.64495
1	Computer_Monitor	15	8	0.666666667	0.55915
1	HMD	15	1	1	1.745525
1	HMD	15	2	0.916666667	0.77715
1	HMD	15	3	0.75	0.95075
1	HMD	15	4	0.75	0.8115
1	HMD	15	5	0.5	1.382666667
1	HMD	15	6	0.25	0.695016667
1	HMD	15	7	0.166666667	0.492491667
1	HMD	15	8	0.666666667	0.413
1	Computer_Monitor	30	1	0.916666667	1.651283333
1	Computer_Monitor	30	2	0.916666667	0.717958333
1	Computer_Monitor	30	3	0.916666667	0.923416667
1	Computer_Monitor	30	4	0.833333333	0.707925
1	Computer_Monitor	30	5	0.166666667	1.127808333
1	Computer_Monitor	30	6	0.333333333	0.751175
1	Computer_Monitor	30	7	0.25	0.736258333
1	Computer_Monitor	30	8	0.583333333	0.57935
1	HMD	30	1	1	1.715025
1	HMD	30	2	0.833333333	0.897891667
1	HMD	30	3	0.833333333	0.782341667
1	HMD	30	4	0.666666667	0.738483333
1	HMD	30	5	0.416666667	1.283933333
1	HMD	30	6	0.416666667	0.867158333
1	HMD	30	7	0.333333333	0.519591667
1	HMD	30	8	0.666666667	0.369233333
1	Computer_Monitor	0	1	1	1.720791667
1	Computer_Monitor	0	2	1	0.769375
1	Computer_Monitor	0	3	1	0.673083333
1	Computer_Monitor	0	4	0.833333333	1.007916667
1	Computer_Monitor	0	5	0.333333333	0.958008333
1	Computer_Monitor	0	6	0.416666667	0.886416667
1	Computer_Monitor	0	7	0.25	0.622008333
1	Computer_Monitor	0	8	0.833333333	0.507675
1	HMD	0	1	1	1.608941667
1	HMD	0	2	1	0.904375
1	HMD	0	3	0.916666667	0.697591667
1	HMD	0	4	0.833333333	0.756583333
1	HMD	0	5	0.333333333	1.219358333
1	HMD	0	6	0.5	0.7704
1	HMD	0	7	0.583333333	0.619166667
1	HMD	0	8	0.75	0.391416667
1	Computer_Monitor	60	1	0.916666667	1.563025
1	Computer_Monitor	60	2	0.75	0.614466667
1	Computer_Monitor	60	3	0.666666667	0.86365
1	Computer_Monitor	60	4	0.75	0.759441667
1	Computer_Monitor	60	5	0.416666667	0.99465
1	Computer_Monitor	60	6	0.333333333	0.958658333
1	Computer_Monitor	60	7	0.5	0.625083333
1	Computer_Monitor	60	8	0.583333333	0.545916667
1	HMD	60	1	0.916666667	1.680358333
1	HMD	60	2	0.916666667	1.061233333
1	HMD	60	3	1	0.62125
1	HMD	60	4	0.833333333	0.668833333
1	HMD	60	5	0.25	1.0929
1	HMD	60	6	0.25	0.840341667
1	HMD	60	7	0.416666667	0.582083333
1	HMD	60	8	0.583333333	0.445083333
2	Computer_Monitor	15	1	1	2.387941667
2	Computer_Monitor	15	2	0.916666667	0.840966667
2	Computer_Monitor	15	3	0.666666667	1.641841667
2	Computer_Monitor	15	4	0.583333333	1.225083333
2	Computer_Monitor	15	5	0.583333333	1.708841667
2	Computer_Monitor	15	6	0.666666667	0.867975
2	Computer_Monitor	15	7	0.666666667	0.650925
2	Computer_Monitor	15	8	0.833333333	0.550825
2	HMD	15	1	1	2.457391667
2	HMD	15	2	0.916666667	0.746691667
2	HMD	15	3	0.75	1.646758333
2	HMD	15	4	0.666666667	0.940391667
2	HMD	15	5	0.583333333	2.00075
2	HMD	15	6	0.333333333	1.286083333
2	HMD	15	7	0.583333333	0.53175
2	HMD	15	8	1	0.570925
2	Computer_Monitor	30	1	0.916666667	2.182708333
2	Computer_Monitor	30	2	0.666666667	0.799383333
2	Computer_Monitor	30	3	0.666666667	1.172566667
2	Computer_Monitor	30	4	0.75	2.081775
2	Computer_Monitor	30	5	0.5	1.761666667
2	Computer_Monitor	30	6	0.75	0.61
2	Computer_Monitor	30	7	0.666666667	0.584233333
2	Computer_Monitor	30	8	0.916666667	0.558925
2	HMD	30	1	1	3.826866667
2	HMD	30	2	1	0.585725
2	HMD	30	3	0.5	1.357091667
2	HMD	30	4	0.5	1.9189
2	HMD	30	5	0.25	1.929916667
2	HMD	30	6	0.416666667	0.511508333
2	HMD	30	7	0.583333333	0.6175
2	HMD	30	8	0.833333333	0.452308333
2	Computer_Monitor	0	1	1	2.07845
2	Computer_Monitor	0	2	0.916666667	0.900225
2	Computer_Monitor	0	3	0.75	1.731566667
2	Computer_Monitor	0	4	0.666666667	1.287325
2	Computer_Monitor	0	5	0.583333333	0.909691667
2	Computer_Monitor	0	6	0.833333333	0.576316667
2	Computer_Monitor	0	7	0.666666667	0.557908333
2	Computer_Monitor	0	8	0.833333333	0.553841667
2	HMD	0	1	0.916666667	3.597708333
2	HMD	0	2	0.916666667	0.7143
2	HMD	0	3	0.583333333	1.163658333
2	HMD	0	4	0.666666667	0.925258333
2	HMD	0	5	0.583333333	1.771341667
2	HMD	0	6	0.583333333	0.656983333
2	HMD	0	7	0.583333333	0.480658333
2	HMD	0	8	0.916666667	0.508841667
2	Computer_Monitor	60	1	1	2.551125
2	Computer_Monitor	60	2	1	0.765033333
2	Computer_Monitor	60	3	0.833333333	1.0262
2	Computer_Monitor	60	4	0.833333333	0.839833333
2	Computer_Monitor	60	5	0.833333333	1.023508333
2	Computer_Monitor	60	6	0.833333333	0.629658333
2	Computer_Monitor	60	7	0.916666667	0.682583333
2	Computer_Monitor	60	8	1	0.563933333
2	HMD	60	1	0.916666667	3.920475
2	HMD	60	2	0.75	1.048716667
2	HMD	60	3	0.583333333	1.568658333
2	HMD	60	4	0.75	1.699825
2	HMD	60	5	0.583333333	1.698591667
2	HMD	60	6	0.5	0.5916
2	HMD	60	7	0.583333333	0.590391667
2	HMD	60	8	0.916666667	0.801525
3	Computer_Monitor	15	1	0.916666667	1.626433333
3	Computer_Monitor	15	2	1	0.674066667
3	Computer_Monitor	15	3	0.833333333	0.632658333
3	Computer_Monitor	15	4	0.833333333	0.715833333
3	Computer_Monitor	15	5	0.583333333	1.147991667
3	Computer_Monitor	15	6	0.75	0.671933333
3	Computer_Monitor	15	7	0.833333333	0.523575
3	Computer_Monitor	15	8	0.916666667	0.521925
3	HMD	15	1	1	2.353033333
3	HMD	15	2	1	0.957058333
3	HMD	15	3	0.833333333	0.929233333
3	HMD	15	4	0.916666667	0.740258333
3	HMD	15	5	0.916666667	1.0891
3	HMD	15	6	0.833333333	0.882083333
3	HMD	15	7	0.75	0.617491667
3	HMD	15	8	0.833333333	1.158758333
3	Computer_Monitor	30	1	1	1.412125
3	Computer_Monitor	30	2	1	0.650291667
3	Computer_Monitor	30	3	1	0.542008333
3	Computer_Monitor	30	4	0.916666667	0.602825
3	Computer_Monitor	30	5	0.833333333	1.506341667
3	Computer_Monitor	30	6	0.916666667	0.961508333
3	Computer_Monitor	30	7	1	0.503833333
3	Computer_Monitor	30	8	1	0.539075
3	HMD	30	1	0.75	2.553366667
3	HMD	30	2	0.916666667	0.587916667
3	HMD	30	3	1	0.954416667
3	HMD	30	4	1	0.793225
3	HMD	30	5	0.666666667	0.717991667
3	HMD	30	6	0.833333333	0.997241667
3	HMD	30	7	0.75	0.407666667
3	HMD	30	8	0.916666667	0.394258333
3	Computer_Monitor	0	1	0.916666667	1.5557
3	Computer_Monitor	0	2	0.916666667	0.659291667
3	Computer_Monitor	0	3	1	0.630916667
3	Computer_Monitor	0	4	0.75	0.591416667
3	Computer_Monitor	0	5	0.833333333	1.248933333
3	Computer_Monitor	0	6	0.916666667	0.738166667
3	Computer_Monitor	0	7	0.75	0.709341667
3	Computer_Monitor	0	8	1	0.46225
3	HMD	0	1	1	2.267041667
3	HMD	0	2	1	0.943558333
3	HMD	0	3	1	0.950391667
3	HMD	0	4	1	0.82925
3	HMD	0	5	0.833333333	1.253166667
3	HMD	0	6	0.916666667	0.86875
3	HMD	0	7	0.833333333	0.537916667
3	HMD	0	8	0.916666667	0.596916667
3	Computer_Monitor	60	1	0.916666667	1.575208333
3	Computer_Monitor	60	2	1	0.897466667
3	Computer_Monitor	60	3	0.916666667	0.627825
3	Computer_Monitor	60	4	0.916666667	0.617166667
3	Computer_Monitor	60	5	0.833333333	0.647233333
3	Computer_Monitor	60	6	0.833333333	0.991183333
3	Computer_Monitor	60	7	1	0.437991667
3	Computer_Monitor	60	8	0.916666667	0.47975
3	HMD	60	1	1	2.315783333
3	HMD	60	2	0.916666667	1.022375
3	HMD	60	3	0.75	0.711908333
3	HMD	60	4	0.75	0.896
3	HMD	60	5	0.833333333	0.779366667
3	HMD	60	6	0.833333333	0.494883333
3	HMD	60	7	0.916666667	0.491758333
3	HMD	60	8	1	0.374591667
4	Computer_Monitor	15	1	1	2.351483333
4	Computer_Monitor	15	2	0.916666667	1.413033333
4	Computer_Monitor	15	3	0.916666667	1.27865
4	Computer_Monitor	15	4	0.833333333	1.5351
4	Computer_Monitor	15	5	0.75	0.875575
4	Computer_Monitor	15	6	0.833333333	0.827741667
4	Computer_Monitor	15	7	0.75	0.667991667
4	Computer_Monitor	15	8	0.833333333	0.565741667
4	HMD	15	1	1	1.654625
4	HMD	15	2	1	0.821116667
4	HMD	15	3	0.916666667	0.822666667
4	HMD	15	4	0.833333333	1.434191667
4	HMD	15	5	0.833333333	0.721225
4	HMD	15	6	0.833333333	0.558341667
4	HMD	15	7	0.916666667	0.511358333
4	HMD	15	8	1	0.488658333
4	Computer_Monitor	30	1	1	1.63345
4	Computer_Monitor	30	2	1	0.729458333
4	Computer_Monitor	30	3	1	0.621325
4	Computer_Monitor	30	4	1	0.665175
4	Computer_Monitor	30	5	1	0.799941667
4	Computer_Monitor	30	6	1	0.729583333
4	Computer_Monitor	30	7	1	0.559666667
4	Computer_Monitor	30	8	1	0.524575
4	HMD	30	1	1	1.623675
4	HMD	30	2	1	0.748375
4	HMD	30	3	1	1.004183333
4	HMD	30	4	1	1.301325
4	HMD	30	5	1	0.597166667
4	HMD	30	6	1	0.58575
4	HMD	30	7	0.916666667	0.506991667
4	HMD	30	8	0.916666667	0.409833333
4	Computer_Monitor	0	1	0.916666667	1.488766667
4	Computer_Monitor	0	2	0.916666667	0.762466667
4	Computer_Monitor	0	3	1	0.922266667
4	Computer_Monitor	0	4	0.916666667	1.05515
4	Computer_Monitor	0	5	0.916666667	0.9356
4	Computer_Monitor	0	6	0.916666667	0.6891
4	Computer_Monitor	0	7	0.916666667	0.640066667
4	Computer_Monitor	0	8	1	0.506925
4	HMD	0	1	1	1.77895
4	HMD	0	2	1	1.040408333
4	HMD	0	3	0.916666667	0.753416667
4	HMD	0	4	0.833333333	1.294016667
4	HMD	0	5	0.916666667	1.069725
4	HMD	0	6	0.833333333	0.554258333
4	HMD	0	7	0.916666667	0.456975
4	HMD	0	8	0.833333333	0.505025
4	Computer_Monitor	60	1	0.916666667	1.745458333
4	Computer_Monitor	60	2	0.916666667	0.64045
4	Computer_Monitor	60	3	0.833333333	1.051258333
4	Computer_Monitor	60	4	0.833333333	1.701483333
4	Computer_Monitor	60	5	0.833333333	0.901608333
4	Computer_Monitor	60	6	0.833333333	0.630825
4	Computer_Monitor	60	7	0.833333333	0.684666667
4	Computer_Monitor	60	8	0.833333333	0.44875
4	HMD	60	1	1	1.6582
4	HMD	60	2	1	0.8059
4	HMD	60	3	1	0.909141667
4	HMD	60	4	1	1.4596
4	HMD	60	5	0.916666667	0.920166667
4	HMD	60	6	1	0.76165
4	HMD	60	7	0.916666667	0.439525
4	HMD	60	8	1	0.399141667
5	Computer_Monitor	15	1	0.916666667	1.970291667
5	Computer_Monitor	15	2	0.916666667	0.920291667
5	Computer_Monitor	15	3	0.5	1.134325
5	Computer_Monitor	15	4	0.25	1.17235
5	Computer_Monitor	15	5	0.166666667	1.838
5	Computer_Monitor	15	6	0.416666667	0.967733333
5	Computer_Monitor	15	7	0.416666667	0.648583333
5	Computer_Monitor	15	8	1	0.548066667
5	HMD	15	1	0.75	1.822591667
5	HMD	15	2	0.583333333	1.535391667
5	HMD	15	3	0.583333333	0.760941667
5	HMD	15	4	0.5	1.819741667
5	HMD	15	5	0.25	1.346816667
5	HMD	15	6	0.5	0.995775
5	HMD	15	7	0.416666667	0.553666667
5	HMD	15	8	0.833333333	0.46275
5	Computer_Monitor	30	1	0.916666667	1.928758333
5	Computer_Monitor	30	2	0.583333333	0.775908333
5	Computer_Monitor	30	3	0.416666667	1.463158333
5	Computer_Monitor	30	4	0.583333333	1.300258333
5	Computer_Monitor	30	5	0.25	1.369075
5	Computer_Monitor	30	6	0.416666667	1.069841667
5	Computer_Monitor	30	7	0.5	0.667083333
5	Computer_Monitor	30	8	0.833333333	0.479333333
5	HMD	30	1	0.916666667	2.045108333
5	HMD	30	2	0.916666667	1.451091667
5	HMD	30	3	0.583333333	0.973975
5	HMD	30	4	0.5	1.38685
5	HMD	30	5	0.166666667	1.753141667
5	HMD	30	6	0.083333333	1.551775
5	HMD	30	7	0.583333333	0.494316667
5	HMD	30	8	1	0.432341667
5	Computer_Monitor	0	1	0.583333333	2.076775
5	Computer_Monitor	0	2	0.75	0.700716667
5	Computer_Monitor	0	3	0.25	1.2045
5	Computer_Monitor	0	4	0.333333333	1.042916667
5	Computer_Monitor	0	5	0.25	1.157991667
5	Computer_Monitor	0	6	0.333333333	1.5621
5	Computer_Monitor	0	7	0.25	0.608733333
5	Computer_Monitor	0	8	0.916666667	0.502091667
5	HMD	0	1	1	1.680683333
5	HMD	0	2	0.916666667	1.014975
5	HMD	0	3	0.416666667	1.133
5	HMD	0	4	0.333333333	1.459491667
5	HMD	0	5	0.166666667	1.602091667
5	HMD	0	6	0.25	1.225325
5	HMD	0	7	0.5	0.784758333
5	HMD	0	8	1	0.435091667
5	Computer_Monitor	60	1	0.833333333	1.916116667
5	Computer_Monitor	60	2	0.416666667	0.944783333
5	Computer_Monitor	60	3	0.416666667	1.328008333
5	Computer_Monitor	60	4	0.25	1.132408333
5	Computer_Monitor	60	5	0.25	1.967758333
5	Computer_Monitor	60	6	0.416666667	1.075491667
5	Computer_Monitor	60	7	0.333333333	0.774083333
5	Computer_Monitor	60	8	0.916666667	0.564683333
5	HMD	60	1	0.666666667	1.921025
5	HMD	60	2	0.416666667	0.881383333
5	HMD	60	3	0.333333333	0.884658333
5	HMD	60	4	0.416666667	1.129183333
5	HMD	60	5	0.166666667	1.666933333
5	HMD	60	6	0.25	0.92625
5	HMD	60	7	0.416666667	0.814575
5	HMD	60	8	0.916666667	0.37025
6	Computer_Monitor	15	1	0.916666667	1.372883333
6	Computer_Monitor	15	2	1	0.79445
6	Computer_Monitor	15	3	0.916666667	0.706075
6	Computer_Monitor	15	4	1	0.641258333
6	Computer_Monitor	15	5	0.833333333	1.20385
6	Computer_Monitor	15	6	0.916666667	0.6244
6	Computer_Monitor	15	7	0.833333333	0.564908333
6	Computer_Monitor	15	8	1	0.504258333
6	HMD	15	1	0.916666667	1.6032
6	HMD	15	2	0.833333333	0.701391667
6	HMD	15	3	0.75	0.817666667
6	HMD	15	4	0.75	0.536825
6	HMD	15	5	0.833333333	0.718416667
6	HMD	15	6	0.75	0.803491667
6	HMD	15	7	0.666666667	0.446091667
6	HMD	15	8	0.833333333	0.4025
6	Computer_Monitor	30	1	0.916666667	1.694766667
6	Computer_Monitor	30	2	0.916666667	1.648558333
6	Computer_Monitor	30	3	1	0.755925
6	Computer_Monitor	30	4	1	0.782
6	Computer_Monitor	30	5	0.75	1.22975
6	Computer_Monitor	30	6	0.666666667	0.703825
6	Computer_Monitor	30	7	0.833333333	0.474008333
6	Computer_Monitor	30	8	1	0.469916667
6	HMD	30	1	0.916666667	3.206666667
6	HMD	30	2	0.916666667	0.651333333
6	HMD	30	3	0.666666667	0.822341667
6	HMD	30	4	0.916666667	0.518741667
6	HMD	30	5	0.833333333	1.508833333
6	HMD	30	6	0.666666667	0.692841667
6	HMD	30	7	0.833333333	0.628758333
6	HMD	30	8	1	0.385575
6	Computer_Monitor	0	1	0.916666667	1.574775
6	Computer_Monitor	0	2	0.916666667	0.663225
6	Computer_Monitor	0	3	1	0.68525
6	Computer_Monitor	0	4	0.916666667	0.61215
6	Computer_Monitor	0	5	0.916666667	1.085941667
6	Computer_Monitor	0	6	0.75	1.693741667
6	Computer_Monitor	0	7	0.75	0.886425
6	Computer_Monitor	0	8	0.833333333	0.514325
6	HMD	0	1	0.916666667	2.592141667
6	HMD	0	2	0.833333333	1.202625
6	HMD	0	3	0.75	1.617158333
6	HMD	0	4	0.75	0.7651
6	HMD	0	5	0.833333333	0.79065
6	HMD	0	6	0.75	0.754908333
6	HMD	0	7	0.75	0.437258333
6	HMD	0	8	0.916666667	0.38475
6	Computer_Monitor	60	1	1	1.184541667
6	Computer_Monitor	60	2	1	0.845291667
6	Computer_Monitor	60	3	0.916666667	0.763241667
6	Computer_Monitor	60	4	1	0.672775
6	Computer_Monitor	60	5	0.833333333	1.171391667
6	Computer_Monitor	60	6	0.75	0.7425
6	Computer_Monitor	60	7	0.666666667	0.547433333
6	Computer_Monitor	60	8	0.916666667	0.4674
6	HMD	60	1	1	1.420766667
6	HMD	60	2	0.916666667	0.888316667
6	HMD	60	3	1	0.5978
6	HMD	60	4	1	1.2936
6	HMD	60	5	0.833333333	0.823258333
6	HMD	60	6	0.75	0.694191667
6	HMD	60	7	0.583333333	0.717141667
6	HMD	60	8	1	0.388508333
7	Computer_Monitor	15	1	1	1.524058333
7	Computer_Monitor	15	2	0.833333333	0.660608333
7	Computer_Monitor	15	3	0.916666667	0.733183333
7	Computer_Monitor	15	4	0.666666667	0.646983333
7	Computer_Monitor	15	5	0.916666667	0.616675
7	Computer_Monitor	15	6	0.75	0.865908333
7	Computer_Monitor	15	7	0.75	0.61135
7	Computer_Monitor	15	8	1	0.549575
7	HMD	15	1	1	1.533466667
7	HMD	15	2	0.916666667	0.741308333
7	HMD	15	3	0.833333333	0.6604
7	HMD	15	4	0.916666667	0.614583333
7	HMD	15	5	0.916666667	0.658
7	HMD	15	6	0.75	1.179766667
7	HMD	15	7	0.833333333	0.523758333
7	HMD	15	8	1	0.369416667
7	Computer_Monitor	30	1	0.916666667	1.801108333
7	Computer_Monitor	30	2	0.75	0.610141667
7	Computer_Monitor	30	3	0.666666667	0.949591667
7	Computer_Monitor	30	4	0.583333333	0.696416667
7	Computer_Monitor	30	5	0.416666667	1.208241667
7	Computer_Monitor	30	6	0.583333333	1.242083333
7	Computer_Monitor	30	7	0.75	0.763683333
7	Computer_Monitor	30	8	1	0.527675
7	HMD	30	1	1	1.407475
7	HMD	30	2	0.916666667	0.675941667
7	HMD	30	3	0.833333333	1.061258333
7	HMD	30	4	0.75	1.023575
7	HMD	30	5	0.833333333	0.743083333
7	HMD	30	6	0.833333333	0.764925
7	HMD	30	7	0.916666667	0.559925
7	HMD	30	8	0.916666667	0.524658333
7	Computer_Monitor	0	1	0.916666667	1.636391667
7	Computer_Monitor	0	2	0.916666667	0.665191667
7	Computer_Monitor	0	3	0.833333333	1.229433333
7	Computer_Monitor	0	4	0.833333333	0.666658333
7	Computer_Monitor	0	5	0.666666667	0.721241667
7	Computer_Monitor	0	6	0.833333333	0.6531
7	Computer_Monitor	0	7	0.916666667	0.679566667
7	Computer_Monitor	0	8	1	0.563666667
7	HMD	0	1	0.916666667	1.654875
7	HMD	0	2	0.833333333	0.795516667
7	HMD	0	3	0.75	1.329683333
7	HMD	0	4	0.833333333	0.655916667
7	HMD	0	5	0.75	0.677333333
7	HMD	0	6	0.75	0.810225
7	HMD	0	7	0.916666667	0.48525
7	HMD	0	8	1	0.501158333
7	Computer_Monitor	60	1	1	1.6301
7	Computer_Monitor	60	2	0.916666667	0.727808333
7	Computer_Monitor	60	3	0.916666667	0.598483333
7	Computer_Monitor	60	4	1	0.602408333
7	Computer_Monitor	60	5	1	0.847916667
7	Computer_Monitor	60	6	0.916666667	0.777425
7	Computer_Monitor	60	7	0.916666667	0.609225
7	Computer_Monitor	60	8	1	0.531575
7	HMD	60	1	1	1.652208333
7	HMD	60	2	1	0.496891667
7	HMD	60	3	0.75	0.783825
7	HMD	60	4	0.666666667	0.551908333
7	HMD	60	5	0.75	0.520025
7	HMD	60	6	0.666666667	0.582066667
7	HMD	60	7	0.75	0.505575
7	HMD	60	8	0.916666667	0.298758333
8	Computer_Monitor	15	1	1	1.385208333
8	Computer_Monitor	15	2	0.583333333	1.248625
8	Computer_Monitor	15	3	0.916666667	0.991741667
8	Computer_Monitor	15	4	0.5	1.079675
8	Computer_Monitor	15	5	0.5	2.668483333
8	Computer_Monitor	15	6	0.333333333	0.592516667
8	Computer_Monitor	15	7	0.333333333	0.6139
8	Computer_Monitor	15	8	0.833333333	0.574841667
8	HMD	15	1	1	2.8693
8	HMD	15	2	0.833333333	1.020041667
8	HMD	15	3	0.666666667	1.83875
8	HMD	15	4	0.5	2.506091667
8	HMD	15	5	0.5	2.950591667
8	HMD	15	6	0.583333333	0.907083333
8	HMD	15	7	0.666666667	0.979916667
8	HMD	15	8	0.916666667	0.932175
8	Computer_Monitor	30	1	0.916666667	1.5347
8	Computer_Monitor	30	2	0.75	0.805375
8	Computer_Monitor	30	3	0.416666667	2.349591667
8	Computer_Monitor	30	4	0.5	1.44225
8	Computer_Monitor	30	5	0.5	1.522991667
8	Computer_Monitor	30	6	0.5	1.578583333
8	Computer_Monitor	30	7	0.333333333	0.731416667
8	Computer_Monitor	30	8	1	0.520083333
8	HMD	30	1	0.916666667	2.891975
8	HMD	30	2	0.916666667	0.878783333
8	HMD	30	3	0.583333333	1.008733333
8	HMD	30	4	0.5	1.913933333
8	HMD	30	5	0.5	3.039075
8	HMD	30	6	0.416666667	0.881158333
8	HMD	30	7	0.666666667	1.185683333
8	HMD	30	8	0.916666667	0.7584
8	Computer_Monitor	0	1	1	1.438675
8	Computer_Monitor	0	2	0.75	0.630216667
8	Computer_Monitor	0	3	0.333333333	2.020758333
8	Computer_Monitor	0	4	0.666666667	0.95625
8	Computer_Monitor	0	5	0.416666667	2.182433333
8	Computer_Monitor	0	6	0.333333333	0.819508333
8	Computer_Monitor	0	7	0.333333333	0.63325
8	Computer_Monitor	0	8	1	0.562658333
8	HMD	0	1	0.833333333	1.891141667
8	HMD	0	2	0.75	1.326191667
8	HMD	0	3	0.5	1.536266667
8	HMD	0	4	0.5	1.294083333
8	HMD	0	5	0.333333333	3.361258333
8	HMD	0	6	0.5	1.028083333
8	HMD	0	7	0.5	0.866066667
8	HMD	0	8	1	0.926591667
8	Computer_Monitor	60	1	0.833333333	1.848783333
8	Computer_Monitor	60	2	0.666666667	0.942308333
8	Computer_Monitor	60	3	0.583333333	1.223166667
8	Computer_Monitor	60	4	0.416666667	1.316425
8	Computer_Monitor	60	5	0.583333333	2.559058333
8	Computer_Monitor	60	6	0.416666667	0.7316
8	Computer_Monitor	60	7	0.583333333	0.590666667
8	Computer_Monitor	60	8	0.916666667	0.599666667
8	HMD	60	1	0.916666667	1.610433333
8	HMD	60	2	0.833333333	1.012808333
8	HMD	60	3	0.583333333	1.37025
8	HMD	60	4	0.666666667	2.219575
8	HMD	60	5	0.5	3.50725
8	HMD	60	6	0.5	1.108016667
8	HMD	60	7	0.416666667	1.00425
8	HMD	60	8	0.833333333	0.868983333
9	Computer_Monitor	15	1	1	1.436875
9	Computer_Monitor	15	2	1	0.713058333
9	Computer_Monitor	15	3	1	0.715416667
9	Computer_Monitor	15	4	1	0.668258333
9	Computer_Monitor	15	5	0.916666667	0.783491667
9	Computer_Monitor	15	6	0.833333333	0.849675
9	Computer_Monitor	15	7	0.75	0.477008333
9	Computer_Monitor	15	8	1	0.557658333
9	HMD	15	1	1	1.671958333
9	HMD	15	2	1	0.80715
9	HMD	15	3	1	0.623983333
9	HMD	15	4	0.916666667	0.686758333
9	HMD	15	5	1	1.0349
9	HMD	15	6	0.916666667	0.617333333
9	HMD	15	7	0.916666667	0.611583333
9	HMD	15	8	0.916666667	0.517333333
9	Computer_Monitor	30	1	1	1.603233333
9	Computer_Monitor	30	2	0.916666667	0.801033333
9	Computer_Monitor	30	3	0.916666667	0.655583333
9	Computer_Monitor	30	4	1	0.677658333
9	Computer_Monitor	30	5	1	0.67175
9	Computer_Monitor	30	6	0.916666667	0.62315
9	Computer_Monitor	30	7	0.916666667	0.636341667
9	Computer_Monitor	30	8	1	0.586358333
9	HMD	30	1	1	1.820533333
9	HMD	30	2	0.916666667	0.7422
9	HMD	30	3	0.833333333	0.649933333
9	HMD	30	4	0.916666667	0.606075
9	HMD	30	5	0.75	0.974425
9	HMD	30	6	0.75	0.546483333
9	HMD	30	7	0.833333333	0.4801
9	HMD	30	8	1	0.487833333
9	Computer_Monitor	0	1	1	1.555091667
9	Computer_Monitor	0	2	1	0.642483333
9	Computer_Monitor	0	3	1	0.659333333
9	Computer_Monitor	0	4	1	0.7644
9	Computer_Monitor	0	5	1	0.7307
9	Computer_Monitor	0	6	1	0.578675
9	Computer_Monitor	0	7	1	0.539425
9	Computer_Monitor	0	8	1	0.509833333
9	HMD	0	1	1	1.64505
9	HMD	0	2	1	0.698716667
9	HMD	0	3	0.916666667	0.612008333
9	HMD	0	4	1	0.655241667
9	HMD	0	5	0.916666667	0.781766667
9	HMD	0	6	0.75	0.621083333
9	HMD	0	7	0.666666667	0.535741667
9	HMD	0	8	0.833333333	0.485991667
9	Computer_Monitor	60	1	1	1.951966667
9	Computer_Monitor	60	2	0.916666667	0.805616667
9	Computer_Monitor	60	3	0.916666667	0.617341667
9	Computer_Monitor	60	4	1	0.640491667
9	Computer_Monitor	60	5	1	0.961508333
9	Computer_Monitor	60	6	1	0.589233333
9	Computer_Monitor	60	7	1	0.519666667
9	Computer_Monitor	60	8	1	0.620916667
9	HMD	60	1	1	1.663716667
9	HMD	60	2	1	0.674541667
9	HMD	60	3	0.916666667	0.768083333
9	HMD	60	4	0.916666667	0.695341667
9	HMD	60	5	1	0.759083333
9	HMD	60	6	0.916666667	0.4689
9	HMD	60	7	0.833333333	0.518925
9	HMD	60	8	0.916666667	0.471591667
10	Computer_Monitor	15	1	0.916666667	2.965733333
10	Computer_Monitor	15	2	0.416666667	1.7092
10	Computer_Monitor	15	3	0.416666667	2.005416667
10	Computer_Monitor	15	4	0.083333333	1.765708333
10	Computer_Monitor	15	5	0.25	1.748091667
10	Computer_Monitor	15	6	0.416666667	1.967733333
10	Computer_Monitor	15	7	0.166666667	1.146375
10	Computer_Monitor	15	8	0.416666667	0.658491667
10	HMD	15	1	0.75	2.65195
10	HMD	15	2	0.5	2.37155
10	HMD	15	3	0.25	1.863925
10	HMD	15	4	0.083333333	3.423483333
10	HMD	15	5	0.083333333	1.591758333
10	HMD	15	6	0.166666667	1.747983333
10	HMD	15	7	0.333333333	0.902525
10	HMD	15	8	0.5	0.435758333
10	Computer_Monitor	30	1	0.666666667	3.199608333
10	Computer_Monitor	30	2	0.75	1.296883333
10	Computer_Monitor	30	3	0.416666667	2.631766667
10	Computer_Monitor	30	4	0.25	1.441075
10	Computer_Monitor	30	5	0.166666667	1.722083333
10	Computer_Monitor	30	6	0	1.80285
10	Computer_Monitor	30	7	0	1.792983333
10	Computer_Monitor	30	8	0.5	0.563583333
10	HMD	30	1	0.916666667	3.773458333
10	HMD	30	2	0.75	2.252725
10	HMD	30	3	0.333333333	1.989383333
10	HMD	30	4	0.083333333	3.699291667
10	HMD	30	5	0.25	2.161
10	HMD	30	6	0.083333333	1.039483333
10	HMD	30	7	0.25	0.810358333
10	HMD	30	8	0.416666667	0.4935
10	Computer_Monitor	0	1	1	2.644875
10	Computer_Monitor	0	2	0.833333333	1.991791667
10	Computer_Monitor	0	3	0.25	1.549358333
10	Computer_Monitor	0	4	0.333333333	1.888991667
10	Computer_Monitor	0	5	0.166666667	2.226816667
10	Computer_Monitor	0	6	0.166666667	1.119925
10	Computer_Monitor	0	7	0.166666667	1.108433333
10	Computer_Monitor	0	8	0.583333333	0.574641667
10	HMD	0	1	0.75	6.764866667
10	HMD	0	2	0.416666667	1.191391667
10	HMD	0	3	0.25	2.039225
10	HMD	0	4	0.333333333	1.947833333
10	HMD	0	5	0.25	2.139758333
10	HMD	0	6	0.25	1.675166667
10	HMD	0	7	0.5	1.093316667
10	HMD	0	8	0.75	0.456008333
10	Computer_Monitor	60	1	0.916666667	3.785916667
10	Computer_Monitor	60	2	0.333333333	1.421075
10	Computer_Monitor	60	3	0.25	2.2005
10	Computer_Monitor	60	4	0.166666667	1.565008333
10	Computer_Monitor	60	5	0.166666667	1.639875
10	Computer_Monitor	60	6	0.083333333	2.154183333
10	Computer_Monitor	60	7	0.083333333	1.212766667
10	Computer_Monitor	60	8	0.833333333	0.478
10	HMD	60	1	0.833333333	5.89505
10	HMD	60	2	0.75	1.391283333
10	HMD	60	3	0.5	3.909833333
10	HMD	60	4	0.25	1.9655
10	HMD	60	5	0.25	1.669083333
10	HMD	60	6	0.25	1.183008333
10	HMD	60	7	0.083333333	1.579008333
10	HMD	60	8	0.333333333	0.469
11	Computer_Monitor	15	1	0.916666667	1.518033333
11	Computer_Monitor	15	2	0.833333333	0.657633333
11	Computer_Monitor	15	3	0.833333333	0.765841667
11	Computer_Monitor	15	4	0.833333333	0.596575
11	Computer_Monitor	15	5	0.75	0.739416667
11	Computer_Monitor	15	6	0.833333333	0.515333333
11	Computer_Monitor	15	7	0.916666667	0.471916667
11	Computer_Monitor	15	8	1	0.431175
11	HMD	15	1	1	1.573816667
11	HMD	15	2	1	0.75445
11	HMD	15	3	0.916666667	0.57515
11	HMD	15	4	0.916666667	0.674183333
11	HMD	15	5	0.916666667	0.541241667
11	HMD	15	6	0.75	0.841316667
11	HMD	15	7	0.75	0.510933333
11	HMD	15	8	0.916666667	0.429425
11	Computer_Monitor	30	1	1	1.402933333
11	Computer_Monitor	30	2	1	0.598333333
11	Computer_Monitor	30	3	0.916666667	0.978066667
11	Computer_Monitor	30	4	0.916666667	0.508008333
11	Computer_Monitor	30	5	0.833333333	0.567575
11	Computer_Monitor	30	6	0.916666667	0.6
11	Computer_Monitor	30	7	0.916666667	0.506166667
11	Computer_Monitor	30	8	1	0.510416667
11	HMD	30	1	1	1.471358333
11	HMD	30	2	1	0.626733333
11	HMD	30	3	0.833333333	0.659733333
11	HMD	30	4	0.833333333	0.625083333
11	HMD	30	5	0.916666667	0.626333333
11	HMD	30	6	0.833333333	0.6481
11	HMD	30	7	0.833333333	0.565233333
11	HMD	30	8	0.916666667	0.432233333
11	Computer_Monitor	0	1	1	1.369291667
11	Computer_Monitor	0	2	1	0.652225
11	Computer_Monitor	0	3	1	0.624833333
11	Computer_Monitor	0	4	0.916666667	0.71015
11	Computer_Monitor	0	5	0.916666667	0.64735
11	Computer_Monitor	0	6	0.916666667	0.53375
11	Computer_Monitor	0	7	0.833333333	0.653241667
11	Computer_Monitor	0	8	0.833333333	0.684566667
11	HMD	0	1	1	1.558866667
11	HMD	0	2	1	0.718216667
11	HMD	0	3	0.916666667	0.7079
11	HMD	0	4	0.916666667	0.733666667
11	HMD	0	5	0.916666667	0.80095
11	HMD	0	6	0.833333333	0.547991667
11	HMD	0	7	0.833333333	0.467933333
11	HMD	0	8	0.833333333	0.478408333
11	Computer_Monitor	60	1	1	1.337433333
11	Computer_Monitor	60	2	0.833333333	1.075483333
11	Computer_Monitor	60	3	0.833333333	0.686841667
11	Computer_Monitor	60	4	1	0.518833333
11	Computer_Monitor	60	5	0.916666667	0.568425
11	Computer_Monitor	60	6	0.916666667	0.635416667
11	Computer_Monitor	60	7	1	0.472841667
11	Computer_Monitor	60	8	1	0.484483333
11	HMD	60	1	1	1.567133333
11	HMD	60	2	1	0.709458333
11	HMD	60	3	0.916666667	0.502908333
11	HMD	60	4	0.916666667	0.555166667
11	HMD	60	5	0.916666667	0.693991667
11	HMD	60	6	0.833333333	0.486916667
11	HMD	60	7	0.916666667	0.480341667
11	HMD	60	8	1	0.48565
12	Computer_Monitor	15	1	1	1.666875
12	Computer_Monitor	15	2	0.916666667	0.834125
12	Computer_Monitor	15	3	0.75	1.828925
12	Computer_Monitor	15	4	0.75	0.767733333
12	Computer_Monitor	15	5	0.583333333	2.042691667
12	Computer_Monitor	15	6	0.5	0.615983333
12	Computer_Monitor	15	7	0.666666667	0.605433333
12	Computer_Monitor	15	8	0.916666667	0.524991667
12	HMD	15	1	0.916666667	1.960716667
12	HMD	15	2	0.916666667	1.336458333
12	HMD	15	3	0.916666667	0.983583333
12	HMD	15	4	0.666666667	0.992325
12	HMD	15	5	0.5	2.449666667
12	HMD	15	6	0.416666667	0.944433333
12	HMD	15	7	0.583333333	0.715158333
12	HMD	15	8	1	0.562416667
12	Computer_Monitor	30	1	0.916666667	1.590516667
12	Computer_Monitor	30	2	0.916666667	1.047566667
12	Computer_Monitor	30	3	0.916666667	1.249758333
12	Computer_Monitor	30	4	1	0.744833333
12	Computer_Monitor	30	5	1	1.89675
12	Computer_Monitor	30	6	0.916666667	0.625991667
12	Computer_Monitor	30	7	0.833333333	0.559416667
12	Computer_Monitor	30	8	0.916666667	0.533683333
12	HMD	30	1	1	2.312841667
12	HMD	30	2	0.75	0.958816667
12	HMD	30	3	0.583333333	1.47725
12	HMD	30	4	0.833333333	0.882158333
12	HMD	30	5	0.75	2.361741667
12	HMD	30	6	0.666666667	0.886166667
12	HMD	30	7	0.666666667	0.656233333
12	HMD	30	8	0.916666667	0.541833333
12	Computer_Monitor	0	1	0.916666667	1.8587
12	Computer_Monitor	0	2	0.916666667	0.837725
12	Computer_Monitor	0	3	0.916666667	1.144575
12	Computer_Monitor	0	4	0.916666667	0.9851
12	Computer_Monitor	0	5	0.666666667	1.622666667
12	Computer_Monitor	0	6	0.666666667	0.558983333
12	Computer_Monitor	0	7	0.666666667	0.541575
12	Computer_Monitor	0	8	0.916666667	0.472916667
12	HMD	0	1	1	1.826766667
12	HMD	0	2	1	1.073733333
12	HMD	0	3	0.833333333	1.500166667
12	HMD	0	4	0.666666667	1.015233333
12	HMD	0	5	0.75	3.126916667
12	HMD	0	6	0.416666667	0.960858333
12	HMD	0	7	0.416666667	0.793475
12	HMD	0	8	0.833333333	0.578158333
12	Computer_Monitor	60	1	1	1.58295
12	Computer_Monitor	60	2	1	0.772541667
12	Computer_Monitor	60	3	1	1.196925
12	Computer_Monitor	60	4	0.833333333	0.855675
12	Computer_Monitor	60	5	0.916666667	1.730416667
12	Computer_Monitor	60	6	0.75	0.618408333
12	Computer_Monitor	60	7	0.833333333	0.63725
12	Computer_Monitor	60	8	1	0.471583333
12	HMD	60	1	1	1.76055
12	HMD	60	2	0.916666667	0.834691667
12	HMD	60	3	0.916666667	0.861508333
12	HMD	60	4	0.916666667	1.083008333
12	HMD	60	5	0.666666667	1.845633333
12	HMD	60	6	0.666666667	0.8095
12	HMD	60	7	0.833333333	0.86535
12	HMD	60	8	0.916666667	0.695325
13	Computer_Monitor	15	1	0.916666667	2.402891667
13	Computer_Monitor	15	2	0.75	1.524025
13	Computer_Monitor	15	3	0.666666667	2.49385
13	Computer_Monitor	15	4	0.5	1.312166667
13	Computer_Monitor	15	5	0.416666667	3.283908333
13	Computer_Monitor	15	6	0.333333333	0.65025
13	Computer_Monitor	15	7	0.416666667	0.606766667
13	Computer_Monitor	15	8	1	0.5489
13	HMD	15	1	0.916666667	2.468275
13	HMD	15	2	0.916666667	1.014291667
13	HMD	15	3	0.75	2.646166667
13	HMD	15	4	0.75	1.407525
13	HMD	15	5	0.666666667	3.22515
13	HMD	15	6	0.666666667	0.609158333
13	HMD	15	7	0.666666667	0.693775
13	HMD	15	8	0.916666667	0.499908333
13	Computer_Monitor	30	1	0.916666667	2.043558333
13	Computer_Monitor	30	2	0.833333333	0.9265
13	Computer_Monitor	30	3	0.75	2.390541667
13	Computer_Monitor	30	4	0.5	2.47115
13	Computer_Monitor	30	5	0.583333333	3.175491667
13	Computer_Monitor	30	6	0.416666667	1.532775
13	Computer_Monitor	30	7	0.5	0.9284
13	Computer_Monitor	30	8	0.833333333	0.621766667
13	HMD	30	1	0.916666667	2.585375
13	HMD	30	2	1	0.838616667
13	HMD	30	3	0.916666667	1.262258333
13	HMD	30	4	1	1.323341667
13	HMD	30	5	0.5	5.689166667
13	HMD	30	6	0.5	0.625591667
13	HMD	30	7	0.666666667	0.473075
13	HMD	30	8	0.916666667	0.477558333
13	Computer_Monitor	0	1	1	2.186608333
13	Computer_Monitor	0	2	1	0.922558333
13	Computer_Monitor	0	3	0.833333333	1.625325
13	Computer_Monitor	0	4	0.75	1.176991667
13	Computer_Monitor	0	5	0.333333333	3.3331
13	Computer_Monitor	0	6	0.333333333	1.305658333
13	Computer_Monitor	0	7	0.333333333	0.721841667
13	Computer_Monitor	0	8	0.916666667	0.677008333
13	HMD	0	1	0.916666667	2.230108333
13	HMD	0	2	0.916666667	1.006541667
13	HMD	0	3	0.666666667	2.855825
13	HMD	0	4	0.833333333	1.405933333
13	HMD	0	5	0.666666667	3.252775
13	HMD	0	6	0.583333333	0.490658333
13	HMD	0	7	0.666666667	0.54435
13	HMD	0	8	1	0.554966667
13	Computer_Monitor	60	1	0.916666667	1.957191667
13	Computer_Monitor	60	2	0.75	0.843291667
13	Computer_Monitor	60	3	0.75	1.326841667
13	Computer_Monitor	60	4	0.833333333	1.859258333
13	Computer_Monitor	60	5	0.75	2.569891667
13	Computer_Monitor	60	6	0.666666667	0.92525
13	Computer_Monitor	60	7	0.833333333	0.730266667
13	Computer_Monitor	60	8	1	0.582891667
13	HMD	60	1	1	2.003541667
13	HMD	60	2	0.916666667	1.0009
13	HMD	60	3	0.833333333	2.1879
13	HMD	60	4	0.916666667	1.076425
13	HMD	60	5	0.666666667	3.069575
13	HMD	60	6	0.833333333	0.557025
13	HMD	60	7	0.833333333	0.509391667
13	HMD	60	8	0.916666667	0.451275
14	Computer_Monitor	15	1	1	1.792533333
14	Computer_Monitor	15	2	0.833333333	0.880208333
14	Computer_Monitor	15	3	0.583333333	1.191808333
14	Computer_Monitor	15	4	0.5	0.804458333
14	Computer_Monitor	15	5	0.166666667	3.260075
14	Computer_Monitor	15	6	0.583333333	1.361491667
14	Computer_Monitor	15	7	0.833333333	0.758491667
14	Computer_Monitor	15	8	1	0.399566667
14	HMD	15	1	1	2.179641667
14	HMD	15	2	0.833333333	1.389858333
14	HMD	15	3	0.75	1.921741667
14	HMD	15	4	0.666666667	2.738091667
14	HMD	15	5	0.5	4.131741667
14	HMD	15	6	0.333333333	0.522941667
14	HMD	15	7	0.583333333	0.516158333
14	HMD	15	8	0.833333333	1.727325
14	Computer_Monitor	30	1	1	2.207875
14	Computer_Monitor	30	2	0.833333333	0.742125
14	Computer_Monitor	30	3	0.416666667	3.509325
14	Computer_Monitor	30	4	0.583333333	1.302325
14	Computer_Monitor	30	5	0.25	4.144175
14	Computer_Monitor	30	6	0.416666667	0.880908333
14	Computer_Monitor	30	7	0.583333333	0.800516667
14	Computer_Monitor	30	8	0.916666667	0.364491667
14	HMD	30	1	0.833333333	2.411533333
14	HMD	30	2	0.833333333	1.507558333
14	HMD	30	3	0.5	2.444658333
14	HMD	30	4	0.416666667	1.759816667
14	HMD	30	5	0.25	3.035183333
14	HMD	30	6	0.25	1.32685
14	HMD	30	7	0.5	0.570975
14	HMD	30	8	1	0.3831
14	Computer_Monitor	0	1	1	1.747275
14	Computer_Monitor	0	2	0.916666667	0.57055
14	Computer_Monitor	0	3	0.583333333	1.977166667
14	Computer_Monitor	0	4	0.583333333	1.4045
14	Computer_Monitor	0	5	0.25	2.461833333
14	Computer_Monitor	0	6	0.083333333	1.012
14	Computer_Monitor	0	7	0.5	0.7824
14	Computer_Monitor	0	8	1	0.446925
14	HMD	0	1	1	2.245383333
14	HMD	0	2	0.916666667	1.453291667
14	HMD	0	3	0.833333333	2.731158333
14	HMD	0	4	0.5	2.951025
14	HMD	0	5	0.416666667	3.534475
14	HMD	0	6	0.25	1.055158333
14	HMD	0	7	0.583333333	0.5166
14	HMD	0	8	1	0.43565
14	Computer_Monitor	60	1	1	1.668891667
14	Computer_Monitor	60	2	0.916666667	0.604866667
14	Computer_Monitor	60	3	0.833333333	1.003166667
14	Computer_Monitor	60	4	0.75	1.878408333
14	Computer_Monitor	60	5	0.416666667	3.429591667
14	Computer_Monitor	60	6	0.5	0.53475
14	Computer_Monitor	60	7	0.416666667	0.490325
14	Computer_Monitor	60	8	1	0.348008333
14	HMD	60	1	0.916666667	2.117033333
14	HMD	60	2	0.75	1.541391667
14	HMD	60	3	0.583333333	3.667483333
14	HMD	60	4	0.5	3.485333333
14	HMD	60	5	0.5	3.543991667
14	HMD	60	6	0.25	1.814841667
14	HMD	60	7	0.75	0.356833333
14	HMD	60	8	0.916666667	0.346075
15	Computer_Monitor	15	1	1	1.401125
15	Computer_Monitor	15	2	1	0.589891667
15	Computer_Monitor	15	3	1	0.555758333
15	Computer_Monitor	15	4	1	0.548833333
15	Computer_Monitor	15	5	1	0.525416667
15	Computer_Monitor	15	6	1	0.612416667
15	Computer_Monitor	15	7	1	0.478916667
15	Computer_Monitor	15	8	1	0.453591667
15	HMD	15	1	0.833333333	1.7975
15	HMD	15	2	1	0.472975
15	HMD	15	3	0.833333333	0.608833333
15	HMD	15	4	1	0.424758333
15	HMD	15	5	1	0.557316667
15	HMD	15	6	1	0.423258333
15	HMD	15	7	1	0.353241667
15	HMD	15	8	1	0.362833333
15	Computer_Monitor	30	1	1	1.405616667
15	Computer_Monitor	30	2	1	0.541141667
15	Computer_Monitor	30	3	1	0.596416667
15	Computer_Monitor	30	4	1	0.4559
15	Computer_Monitor	30	5	1	0.535008333
15	Computer_Monitor	30	6	0.916666667	0.414741667
15	Computer_Monitor	30	7	0.916666667	0.450841667
15	Computer_Monitor	30	8	1	0.40975
15	HMD	30	1	1	1.358283333
15	HMD	30	2	1	0.420233333
15	HMD	30	3	1	0.55825
15	HMD	30	4	1	0.39625
15	HMD	30	5	1	0.519091667
15	HMD	30	6	1	0.384091667
15	HMD	30	7	1	0.343258333
15	HMD	30	8	1	0.329416667
15	Computer_Monitor	0	1	1	1.410683333
15	Computer_Monitor	0	2	1	0.548983333
15	Computer_Monitor	0	3	0.916666667	0.553008333
15	Computer_Monitor	0	4	1	0.495741667
15	Computer_Monitor	0	5	0.833333333	0.731825
15	Computer_Monitor	0	6	0.833333333	0.647483333
15	Computer_Monitor	0	7	1	0.513425
15	Computer_Monitor	0	8	1	0.435416667
15	HMD	0	1	1	1.708283333
15	HMD	0	2	1	0.79755
15	HMD	0	3	1	0.596
15	HMD	0	4	1	0.468175
15	HMD	0	5	1	0.585925
15	HMD	0	6	0.916666667	0.383
15	HMD	0	7	0.916666667	0.509991667
15	HMD	0	8	1	0.412916667
15	Computer_Monitor	60	1	0.916666667	1.1967
15	Computer_Monitor	60	2	0.916666667	0.589866667
15	Computer_Monitor	60	3	1	0.526258333
15	Computer_Monitor	60	4	1	0.567925
15	Computer_Monitor	60	5	1	0.544158333
15	Computer_Monitor	60	6	0.916666667	0.486425
15	Computer_Monitor	60	7	0.833333333	0.480491667
15	Computer_Monitor	60	8	0.916666667	0.375933333
15	HMD	60	1	0.916666667	1.505433333
15	HMD	60	2	0.916666667	0.469391667
15	HMD	60	3	0.916666667	0.425166667
15	HMD	60	4	1	0.495666667
15	HMD	60	5	0.916666667	0.51225
15	HMD	60	6	1	0.508325
15	HMD	60	7	1	0.388841667
15	HMD	60	8	1	0.337091667
16	Computer_Monitor	15	1	0.916666667	1.917891667
16	Computer_Monitor	15	2	0.833333333	0.735375
16	Computer_Monitor	15	3	0.75	1.114641667
16	Computer_Monitor	15	4	0.833333333	1.0331
16	Computer_Monitor	15	5	0.25	1.344741667
16	Computer_Monitor	15	6	0.5	0.900925
16	Computer_Monitor	15	7	0.666666667	0.468583333
16	Computer_Monitor	15	8	0.916666667	0.432008333
16	HMD	15	1	0.916666667	2.734783333
16	HMD	15	2	0.833333333	1.320883333
16	HMD	15	3	0.666666667	1.84175
16	HMD	15	4	0.5	1.70165
16	HMD	15	5	0.75	1.746675
16	HMD	15	6	0.333333333	1.080833333
16	HMD	15	7	0.5	0.598916667
16	HMD	15	8	0.833333333	0.507183333
16	Computer_Monitor	30	1	0.833333333	1.720858333
16	Computer_Monitor	30	2	0.833333333	0.943125
16	Computer_Monitor	30	3	0.75	0.7901
16	Computer_Monitor	30	4	0.583333333	1.13115
16	Computer_Monitor	30	5	0.5	1.520425
16	Computer_Monitor	30	6	0.5	1.204516667
16	Computer_Monitor	30	7	0.416666667	0.591766667
16	Computer_Monitor	30	8	0.916666667	0.461716667
16	HMD	30	1	1	2.118133333
16	HMD	30	2	0.916666667	0.936691667
16	HMD	30	3	0.916666667	1.130766667
16	HMD	30	4	0.833333333	1.217275
16	HMD	30	5	0.75	1.186491667
16	HMD	30	6	0.583333333	1.165083333
16	HMD	30	7	0.583333333	0.71065
16	HMD	30	8	0.833333333	0.475
16	Computer_Monitor	0	1	1	1.836725
16	Computer_Monitor	0	2	0.833333333	1.179783333
16	Computer_Monitor	0	3	0.75	0.81175
16	Computer_Monitor	0	4	0.75	1.194825
16	Computer_Monitor	0	5	0.416666667	1.84935
16	Computer_Monitor	0	6	0.416666667	1.22525
16	Computer_Monitor	0	7	0.583333333	0.657566667
16	Computer_Monitor	0	8	0.833333333	0.491166667
16	HMD	0	1	0.916666667	2.321208333
16	HMD	0	2	0.75	0.949941667
16	HMD	0	3	0.75	1.018833333
16	HMD	0	4	0.75	1.015066667
16	HMD	0	5	0.583333333	1.6061
16	HMD	0	6	0.583333333	0.899616667
16	HMD	0	7	0.833333333	0.7399
16	HMD	0	8	1	0.553333333
16	Computer_Monitor	60	1	0.916666667	1.787616667
16	Computer_Monitor	60	2	0.833333333	0.805466667
16	Computer_Monitor	60	3	0.75	1.05625
16	Computer_Monitor	60	4	0.75	0.958416667
16	Computer_Monitor	60	5	0.583333333	0.974425
16	Computer_Monitor	60	6	0.583333333	1.060316667
16	Computer_Monitor	60	7	0.583333333	0.889508333
16	Computer_Monitor	60	8	0.916666667	0.531075
16	HMD	60	1	1	2.089691667
16	HMD	60	2	0.916666667	0.827325
16	HMD	60	3	0.833333333	0.872741667
16	HMD	60	4	0.666666667	1.019933333
16	HMD	60	5	0.5	2.2396
16	HMD	60	6	0.25	1.166408333
16	HMD	60	7	0.5	0.555833333
16	HMD	60	8	0.916666667	0.493658333
17	Computer_Monitor	15	1	1	2.031625
17	Computer_Monitor	15	2	1	0.698533333
17	Computer_Monitor	15	3	1	0.801825
17	Computer_Monitor	15	4	1	0.934916667
17	Computer_Monitor	15	5	1	0.712758333
17	Computer_Monitor	15	6	1	0.742166667
17	Computer_Monitor	15	7	1	0.693833333
17	Computer_Monitor	15	8	1	0.595925
17	HMD	15	1	0.916666667	1.830033333
17	HMD	15	2	1	0.783966667
17	HMD	15	3	1	0.783325
17	HMD	15	4	0.916666667	0.891
17	HMD	15	5	1	0.624666667
17	HMD	15	6	1	0.7156
17	HMD	15	7	0.916666667	0.540066667
17	HMD	15	8	0.916666667	0.5066
17	Computer_Monitor	30	1	1	1.735108333
17	Computer_Monitor	30	2	1	0.940641667
17	Computer_Monitor	30	3	1	0.79425
17	Computer_Monitor	30	4	1	1.101333333
17	Computer_Monitor	30	5	1	0.931266667
17	Computer_Monitor	30	6	0.916666667	0.753491667
17	Computer_Monitor	30	7	0.916666667	0.571975
17	Computer_Monitor	30	8	1	0.5435
17	HMD	30	1	1	2.723016667
17	HMD	30	2	1	0.636891667
17	HMD	30	3	0.916666667	0.8255
17	HMD	30	4	0.916666667	1.274158333
17	HMD	30	5	0.916666667	0.898083333
17	HMD	30	6	1	0.694258333
17	HMD	30	7	0.916666667	0.736308333
17	HMD	30	8	1	0.485083333
17	Computer_Monitor	0	1	1	1.619341667
17	Computer_Monitor	0	2	1	0.745483333
17	Computer_Monitor	0	3	1	0.7951
17	Computer_Monitor	0	4	1	0.988241667
17	Computer_Monitor	0	5	1	0.725825
17	Computer_Monitor	0	6	1	0.759333333
17	Computer_Monitor	0	7	1	0.635091667
17	Computer_Monitor	0	8	1	0.575816667
17	HMD	0	1	1	2.033216667
17	HMD	0	2	1	0.660716667
17	HMD	0	3	1	0.793075
17	HMD	0	4	1	1.350166667
17	HMD	0	5	1	0.722908333
17	HMD	0	6	1	0.828166667
17	HMD	0	7	1	0.540841667
17	HMD	0	8	1	0.513075
17	Computer_Monitor	60	1	1	1.520866667
17	Computer_Monitor	60	2	1	0.723391667
17	Computer_Monitor	60	3	1	0.992675
17	Computer_Monitor	60	4	1	1.115891667
17	Computer_Monitor	60	5	1	0.681425
17	Computer_Monitor	60	6	1	0.846741667
17	Computer_Monitor	60	7	0.916666667	0.578758333
17	Computer_Monitor	60	8	0.916666667	0.617233333
17	HMD	60	1	0.916666667	2.024883333
17	HMD	60	2	0.916666667	0.5966
17	HMD	60	3	1	0.72325
17	HMD	60	4	0.916666667	0.934758333
17	HMD	60	5	1	0.599841667
17	HMD	60	6	1	0.756683333
17	HMD	60	7	1	0.592575
17	HMD	60	8	1	0.529425
18	Computer_Monitor	15	1	1	2.011533333
18	Computer_Monitor	15	2	0.75	0.989308333
18	Computer_Monitor	15	3	0.916666667	1.035091667
18	Computer_Monitor	15	4	0.75	3.557241667
18	Computer_Monitor	15	5	0.5	1.190916667
18	Computer_Monitor	15	6	0.583333333	0.768025
18	Computer_Monitor	15	7	0.916666667	0.98925
18	Computer_Monitor	15	8	0.916666667	0.615425
18	HMD	15	1	0.833333333	6.158825
18	HMD	15	2	0.75	0.953016667
18	HMD	15	3	0.833333333	0.978591667
18	HMD	15	4	0.666666667	3.405741667
18	HMD	15	5	0.583333333	0.973991667
18	HMD	15	6	0.666666667	0.590091667
18	HMD	15	7	0.833333333	1.318083333
18	HMD	15	8	0.833333333	0.414508333
18	Computer_Monitor	30	1	0.916666667	3.0446
18	Computer_Monitor	30	2	0.916666667	0.9919
18	Computer_Monitor	30	3	0.916666667	0.847766667
18	Computer_Monitor	30	4	0.416666667	2.269058333
18	Computer_Monitor	30	5	0.583333333	1.317075
18	Computer_Monitor	30	6	0.666666667	0.90985
18	Computer_Monitor	30	7	0.833333333	1.041916667
18	Computer_Monitor	30	8	0.916666667	0.765616667
18	HMD	30	1	0.833333333	4.971725
18	HMD	30	2	0.833333333	0.880841667
18	HMD	30	3	0.833333333	0.774525
18	HMD	30	4	0.583333333	3.540658333
18	HMD	30	5	0.583333333	0.8749
18	HMD	30	6	0.833333333	0.843433333
18	HMD	30	7	0.833333333	1.234083333
18	HMD	30	8	0.916666667	0.458333333
18	Computer_Monitor	0	1	0.833333333	2.310616667
18	Computer_Monitor	0	2	0.75	0.918625
18	Computer_Monitor	0	3	0.833333333	0.730425
18	Computer_Monitor	0	4	0.583333333	3.302175
18	Computer_Monitor	0	5	0.416666667	0.965908333
18	Computer_Monitor	0	6	0.583333333	0.845416667
18	Computer_Monitor	0	7	0.666666667	0.8625
18	Computer_Monitor	0	8	0.916666667	0.614841667
18	HMD	0	1	0.833333333	5.320541667
18	HMD	0	2	0.833333333	0.808858333
18	HMD	0	3	0.916666667	0.8615
18	HMD	0	4	0.666666667	4.665675
18	HMD	0	5	0.583333333	0.647
18	HMD	0	6	0.666666667	0.932666667
18	HMD	0	7	0.833333333	1.0995
18	HMD	0	8	0.916666667	0.487675
18	Computer_Monitor	60	1	1	2.17585
18	Computer_Monitor	60	2	0.833333333	0.901391667
18	Computer_Monitor	60	3	0.916666667	0.833675
18	Computer_Monitor	60	4	0.833333333	3.650833333
18	Computer_Monitor	60	5	0.5	1.235008333
18	Computer_Monitor	60	6	0.583333333	0.822833333
18	Computer_Monitor	60	7	0.666666667	1.17825
18	Computer_Monitor	60	8	0.833333333	0.75265
18	HMD	60	1	0.916666667	3.902041667
18	HMD	60	2	0.75	1.067633333
18	HMD	60	3	0.833333333	0.913566667
18	HMD	60	4	0.666666667	3.442866667
18	HMD	60	5	0.75	0.9525
18	HMD	60	6	0.75	1.164916667
18	HMD	60	7	0.666666667	1.351241667
18	HMD	60	8	0.75	0.5571
19	Computer_Monitor	15	1	1	1.534783333
19	Computer_Monitor	15	2	0.916666667	0.742558333
19	Computer_Monitor	15	3	0.916666667	0.771883333
19	Computer_Monitor	15	4	0.833333333	0.798333333
19	Computer_Monitor	15	5	0.833333333	1.443008333
19	Computer_Monitor	15	6	0.833333333	0.886325
19	Computer_Monitor	15	7	0.833333333	0.6346
19	Computer_Monitor	15	8	1	0.554833333
19	HMD	15	1	1	1.489041667
19	HMD	15	2	0.833333333	0.641883333
19	HMD	15	3	0.833333333	0.709766667
19	HMD	15	4	0.916666667	0.907083333
19	HMD	15	5	0.916666667	1.400908333
19	HMD	15	6	0.583333333	1.800333333
19	HMD	15	7	0.75	0.520916667
19	HMD	15	8	0.916666667	0.417558333
19	Computer_Monitor	30	1	1	1.393358333
19	Computer_Monitor	30	2	1	0.659491667
19	Computer_Monitor	30	3	0.916666667	0.8204
19	Computer_Monitor	30	4	0.916666667	0.863666667
19	Computer_Monitor	30	5	0.833333333	1.208591667
19	Computer_Monitor	30	6	0.75	1.613166667
19	Computer_Monitor	30	7	0.75	0.625391667
19	Computer_Monitor	30	8	1	0.51735
19	HMD	30	1	0.916666667	1.802183333
19	HMD	30	2	0.833333333	0.793233333
19	HMD	30	3	0.916666667	0.825575
19	HMD	30	4	0.833333333	1.021258333
19	HMD	30	5	0.5	1.317333333
19	HMD	30	6	0.333333333	1.10125
19	HMD	30	7	0.583333333	0.546091667
19	HMD	30	8	0.916666667	0.385891667
19	Computer_Monitor	0	1	1	1.661183333
19	Computer_Monitor	0	2	0.833333333	0.969483333
19	Computer_Monitor	0	3	0.833333333	0.74915
19	Computer_Monitor	0	4	0.833333333	1.041008333
19	Computer_Monitor	0	5	0.916666667	1.204666667
19	Computer_Monitor	0	6	0.666666667	1.41675
19	Computer_Monitor	0	7	0.75	0.571483333
19	Computer_Monitor	0	8	1	0.557766667
19	HMD	0	1	1	1.59475
19	HMD	0	2	0.916666667	0.6384
19	HMD	0	3	0.833333333	0.728508333
19	HMD	0	4	1	1.295908333
19	HMD	0	5	0.75	1.645341667
19	HMD	0	6	0.666666667	1.22885
19	HMD	0	7	0.666666667	0.493658333
19	HMD	0	8	1	0.437666667
19	Computer_Monitor	60	1	1	1.536783333
19	Computer_Monitor	60	2	0.916666667	0.688041667
19	Computer_Monitor	60	3	0.75	0.746491667
19	Computer_Monitor	60	4	0.75	1.228408333
19	Computer_Monitor	60	5	0.916666667	1.579766667
19	Computer_Monitor	60	6	0.416666667	1.028991667
19	Computer_Monitor	60	7	0.5	0.641591667
19	Computer_Monitor	60	8	0.75	0.494575
19	HMD	60	1	0.916666667	1.772716667
19	HMD	60	2	0.75	0.621508333
19	HMD	60	3	0.833333333	0.883933333
19	HMD	60	4	0.833333333	0.868083333
19	HMD	60	5	0.833333333	1.214408333
19	HMD	60	6	0.666666667	1.182016667
19	HMD	60	7	0.583333333	0.542425
19	HMD	60	8	0.916666667	0.441416667
20	Computer_Monitor	15	1	1	1.926383333
20	Computer_Monitor	15	2	0.833333333	0.842141667
20	Computer_Monitor	15	3	0.25	1.001766667
20	Computer_Monitor	15	4	0.333333333	1.16665
20	Computer_Monitor	15	5	0.583333333	0.927916667
20	Computer_Monitor	15	6	0.75	1.167675
20	Computer_Monitor	15	7	0.75	0.835166667
20	Computer_Monitor	15	8	0.666666667	0.569016667
20	HMD	15	1	0.916666667	1.638375
20	HMD	15	2	0.916666667	0.815475
20	HMD	15	3	0.833333333	0.8125
20	HMD	15	4	0.833333333	1.704591667
20	HMD	15	5	0.583333333	1.07925
20	HMD	15	6	0.583333333	1.742166667
20	HMD	15	7	0.5	0.927266667
20	HMD	15	8	0.583333333	0.462558333
20	Computer_Monitor	30	1	0.916666667	2.162866667
20	Computer_Monitor	30	2	0.833333333	0.8412
20	Computer_Monitor	30	3	0.416666667	2.381833333
20	Computer_Monitor	30	4	0.5	1.351258333
20	Computer_Monitor	30	5	0.333333333	1.609416667
20	Computer_Monitor	30	6	0.5	0.909141667
20	Computer_Monitor	30	7	0.416666667	0.734433333
20	Computer_Monitor	30	8	0.5	0.371158333
20	HMD	30	1	1	1.779283333
20	HMD	30	2	0.916666667	0.656458333
20	HMD	30	3	0.75	0.768758333
20	HMD	30	4	0.833333333	0.869825
20	HMD	30	5	0.75	1.082583333
20	HMD	30	6	0.583333333	1.965658333
20	HMD	30	7	0.583333333	1.068933333
20	HMD	30	8	0.833333333	0.399
20	Computer_Monitor	0	1	1	1.741016667
20	Computer_Monitor	0	2	0.916666667	0.89505
20	Computer_Monitor	0	3	0.666666667	1.261658333
20	Computer_Monitor	0	4	0.5	1.181241667
20	Computer_Monitor	0	5	0.333333333	0.916416667
20	Computer_Monitor	0	6	0.583333333	1.402683333
20	Computer_Monitor	0	7	0.583333333	0.526666667
20	Computer_Monitor	0	8	0.833333333	0.587908333
20	HMD	0	1	0.916666667	1.6632
20	HMD	0	2	0.916666667	0.945875
20	HMD	0	3	0.666666667	0.958183333
20	HMD	0	4	0.416666667	0.801008333
20	HMD	0	5	0.416666667	1.418908333
20	HMD	0	6	0.666666667	2.078158333
20	HMD	0	7	0.666666667	0.905416667
20	HMD	0	8	0.666666667	0.389491667
20	Computer_Monitor	60	1	0.916666667	1.727225
20	Computer_Monitor	60	2	0.833333333	1.264791667
20	Computer_Monitor	60	3	0.5	1.489825
20	Computer_Monitor	60	4	0.416666667	1.517241667
20	Computer_Monitor	60	5	0.583333333	0.815
20	Computer_Monitor	60	6	0.666666667	1.442258333
20	Computer_Monitor	60	7	0.75	0.99725
20	Computer_Monitor	60	8	0.916666667	0.418333333
20	HMD	60	1	1	1.447516667
20	HMD	60	2	0.916666667	0.75505
20	HMD	60	3	0.833333333	0.616391667
20	HMD	60	4	0.666666667	1.500441667
20	HMD	60	5	0.666666667	0.819158333
20	HMD	60	6	0.833333333	0.975441667
20	HMD	60	7	0.75	1.176133333
20	HMD	60	8	0.833333333	0.397333333
21	Computer_Monitor	15	1	0.916666667	2.447033333
21	Computer_Monitor	15	2	0.75	1.237366667
21	Computer_Monitor	15	3	0.666666667	1.76185
21	Computer_Monitor	15	4	0.416666667	2.18765
21	Computer_Monitor	15	5	0.333333333	1.948175
21	Computer_Monitor	15	6	0.25	1.836341667
21	Computer_Monitor	15	7	0.416666667	0.683841667
21	Computer_Monitor	15	8	0.916666667	0.616508333
21	HMD	15	1	1	2.4632
21	HMD	15	2	0.75	1.720208333
21	HMD	15	3	0.583333333	1.966416667
21	HMD	15	4	0.333333333	3.879666667
21	HMD	15	5	0.166666667	2.2385
21	HMD	15	6	0.166666667	1.787341667
21	HMD	15	7	0.166666667	0.70425
21	HMD	15	8	0.916666667	0.711641667
21	Computer_Monitor	30	1	0.916666667	1.652258333
21	Computer_Monitor	30	2	0.916666667	0.931733333
21	Computer_Monitor	30	3	0.583333333	1.401325
21	Computer_Monitor	30	4	0.583333333	1.9651
21	Computer_Monitor	30	5	0.333333333	1.997016667
21	Computer_Monitor	30	6	0.333333333	1.136733333
21	Computer_Monitor	30	7	0.333333333	0.743691667
21	Computer_Monitor	30	8	0.75	0.652158333
21	HMD	30	1	0.916666667	2.675425
21	HMD	30	2	0.833333333	1.516225
21	HMD	30	3	0.416666667	2.04325
21	HMD	30	4	0.083333333	3.389241667
21	HMD	30	5	0.333333333	1.596441667
21	HMD	30	6	0.25	1.589008333
21	HMD	30	7	0.333333333	0.832416667
21	HMD	30	8	0.833333333	0.581908333
21	Computer_Monitor	0	1	0.833333333	2.315383333
21	Computer_Monitor	0	2	0.916666667	1.590283333
21	Computer_Monitor	0	3	0.5	1.378666667
21	Computer_Monitor	0	4	0.166666667	1.760908333
21	Computer_Monitor	0	5	0.416666667	1.650341667
21	Computer_Monitor	0	6	0.166666667	1.320241667
21	Computer_Monitor	0	7	0.25	0.64775
21	Computer_Monitor	0	8	1	0.633025
21	HMD	0	1	1	2.100275
21	HMD	0	2	0.916666667	0.987391667
21	HMD	0	3	0.666666667	2.156591667
21	HMD	0	4	0.333333333	3.4095
21	HMD	0	5	0.416666667	1.496408333
21	HMD	0	6	0.166666667	1.38
21	HMD	0	7	0.166666667	0.673416667
21	HMD	0	8	0.916666667	0.580516667
21	Computer_Monitor	60	1	0.916666667	1.686783333
21	Computer_Monitor	60	2	0.833333333	1.093725
21	Computer_Monitor	60	3	0.75	1.426258333
21	Computer_Monitor	60	4	0.333333333	2.309416667
21	Computer_Monitor	60	5	0.333333333	2.877916667
21	Computer_Monitor	60	6	0.333333333	1.307925
21	Computer_Monitor	60	7	0.416666667	0.72375
21	Computer_Monitor	60	8	0.75	0.554916667
21	HMD	60	1	0.916666667	2.150108333
21	HMD	60	2	0.75	1.018708333
21	HMD	60	3	0.583333333	2.083183333
21	HMD	60	4	0.5	2.576166667
21	HMD	60	5	0.5	3.1485
21	HMD	60	6	0.333333333	2.204866667
21	HMD	60	7	0.5	0.632658333
21	HMD	60	8	0.833333333	0.680158333
22	Computer_Monitor	15	1	1	1.557983333
22	Computer_Monitor	15	2	1	0.717108333
22	Computer_Monitor	15	3	0.916666667	0.800083333
22	Computer_Monitor	15	4	1	0.70465
22	Computer_Monitor	15	5	0.833333333	0.539916667
22	Computer_Monitor	15	6	0.833333333	0.500175
22	Computer_Monitor	15	7	1	0.516925
22	Computer_Monitor	15	8	0.916666667	0.436241667
22	HMD	15	1	0.833333333	2.419125
22	HMD	15	2	0.583333333	0.677641667
22	HMD	15	3	0.666666667	1.448491667
22	HMD	15	4	0.666666667	0.807916667
22	HMD	15	5	0.75	0.696908333
22	HMD	15	6	0.666666667	0.642425
22	HMD	15	7	0.583333333	0.4315
22	HMD	15	8	0.75	0.365
22	Computer_Monitor	30	1	0.916666667	1.431641667
22	Computer_Monitor	30	2	1	0.559191667
22	Computer_Monitor	30	3	0.916666667	0.654083333
22	Computer_Monitor	30	4	0.916666667	1.09
22	Computer_Monitor	30	5	0.916666667	0.636416667
22	Computer_Monitor	30	6	0.75	0.567
22	Computer_Monitor	30	7	0.75	0.403583333
22	Computer_Monitor	30	8	0.916666667	0.36425
22	HMD	30	1	1	1.97395
22	HMD	30	2	0.916666667	0.668141667
22	HMD	30	3	0.833333333	0.550408333
22	HMD	30	4	0.833333333	0.614
22	HMD	30	5	0.916666667	1.027991667
22	HMD	30	6	0.916666667	0.796758333
22	HMD	30	7	0.833333333	0.363666667
22	HMD	30	8	0.916666667	0.3945
22	Computer_Monitor	0	1	0.916666667	1.622783333
22	Computer_Monitor	0	2	0.75	1.646641667
22	Computer_Monitor	0	3	0.833333333	1.140341667
22	Computer_Monitor	0	4	0.75	0.975175
22	Computer_Monitor	0	5	0.666666667	0.90125
22	Computer_Monitor	0	6	0.583333333	0.649566667
22	Computer_Monitor	0	7	0.75	0.489166667
22	Computer_Monitor	0	8	1	0.46465
22	HMD	0	1	1	1.693866667
22	HMD	0	2	1	0.505433333
22	HMD	0	3	1	0.473016667
22	HMD	0	4	0.833333333	1.075183333
22	HMD	0	5	0.75	0.800241667
22	HMD	0	6	0.666666667	0.56035
22	HMD	0	7	0.666666667	0.467325
22	HMD	0	8	0.833333333	0.346183333
22	Computer_Monitor	60	1	1	1.369275
22	Computer_Monitor	60	2	1	0.559991667
22	Computer_Monitor	60	3	0.916666667	0.574833333
22	Computer_Monitor	60	4	1	0.643608333
22	Computer_Monitor	60	5	0.833333333	0.598158333
22	Computer_Monitor	60	6	0.666666667	0.674675
22	Computer_Monitor	60	7	0.75	0.558833333
22	Computer_Monitor	60	8	0.916666667	0.446408333
22	HMD	60	1	1	1.688191667
22	HMD	60	2	0.916666667	0.559108333
22	HMD	60	3	0.916666667	0.560775
22	HMD	60	4	0.666666667	0.620066667
22	HMD	60	5	0.75	0.644733333
22	HMD	60	6	0.75	0.584858333
22	HMD	60	7	0.75	0.5325
22	HMD	60	8	0.833333333	0.36725
23	Computer_Monitor	15	1	1	1.8788
23	Computer_Monitor	15	2	1	0.761866667
23	Computer_Monitor	15	3	0.916666667	1.003241667
23	Computer_Monitor	15	4	0.75	1.507758333
23	Computer_Monitor	15	5	0.5	1.586991667
23	Computer_Monitor	15	6	0.583333333	0.773683333
23	Computer_Monitor	15	7	0.75	0.661491667
23	Computer_Monitor	15	8	1	0.518758333
23	HMD	15	1	1	2.2351
23	HMD	15	2	0.833333333	1.215316667
23	HMD	15	3	0.75	1.451991667
23	HMD	15	4	0.75	1.523941667
23	HMD	15	5	0.833333333	1.179483333
23	HMD	15	6	0.75	0.75985
23	HMD	15	7	0.75	0.662425
23	HMD	15	8	1	0.543575
23	Computer_Monitor	30	1	0.916666667	2.289358333
23	Computer_Monitor	30	2	0.916666667	0.917308333
23	Computer_Monitor	30	3	0.833333333	0.582266667
23	Computer_Monitor	30	4	0.833333333	1.279575
23	Computer_Monitor	30	5	0.833333333	1.770816667
23	Computer_Monitor	30	6	0.666666667	0.666675
23	Computer_Monitor	30	7	0.833333333	0.884091667
23	Computer_Monitor	30	8	0.916666667	0.433158333
23	HMD	30	1	1	2.063025
23	HMD	30	2	1	0.66455
23	HMD	30	3	0.916666667	1.160666667
23	HMD	30	4	0.916666667	1.564733333
23	HMD	30	5	0.75	1.145425
23	HMD	30	6	0.75	1.013816667
23	HMD	30	7	0.833333333	1.243925
23	HMD	30	8	0.833333333	0.456416667
23	Computer_Monitor	0	1	1	1.676941667
23	Computer_Monitor	0	2	1	0.976308333
23	Computer_Monitor	0	3	0.666666667	1.559166667
23	Computer_Monitor	0	4	0.583333333	0.885991667
23	Computer_Monitor	0	5	0.75	1.6625
23	Computer_Monitor	0	6	0.75	0.968016667
23	Computer_Monitor	0	7	0.916666667	0.70075
23	Computer_Monitor	0	8	1	0.510833333
23	HMD	0	1	1	3.040291667
23	HMD	0	2	0.916666667	1.000208333
23	HMD	0	3	0.916666667	1.035258333
23	HMD	0	4	0.666666667	1.517575
23	HMD	0	5	0.666666667	1.377083333
23	HMD	0	6	0.5	1.807258333
23	HMD	0	7	0.583333333	0.596
23	HMD	0	8	0.916666667	0.498408333
23	Computer_Monitor	60	1	1	1.734175
23	Computer_Monitor	60	2	1	0.747075
23	Computer_Monitor	60	3	1	0.839483333
23	Computer_Monitor	60	4	0.916666667	1.211416667
23	Computer_Monitor	60	5	0.75	1.280916667
23	Computer_Monitor	60	6	0.75	0.897758333
23	Computer_Monitor	60	7	0.833333333	0.505
23	Computer_Monitor	60	8	1	0.591566667
23	HMD	60	1	1	2.682883333
23	HMD	60	2	0.75	1.54135
23	HMD	60	3	0.5	0.980741667
23	HMD	60	4	0.666666667	1.028333333
23	HMD	60	5	0.583333333	1.981908333
23	HMD	60	6	0.75	0.717308333
23	HMD	60	7	0.666666667	0.4536
23	HMD	60	8	0.916666667	0.479841667
