# Supplementary material for: Audiovisual angle and voice incongruence do not affect audiovisual verbal short-term memory in virtual reality
Source: PLoS One. 2025 Aug 22;20(8):e0330693. doi: 10.1371/journal.pone.0330693 (PMC12373245; doi:10.1371/journal.pone.0330693)
Supplement: S2 File — Accuracy and RT_mean for each condition and serial position in Experiment 2 (audiovisual voice incongruence). (CSV) [file pone.0330693.s002.CSV]

Participant_ID	Display_Device	Voice_Incongruence	Serial_Position	Accuracy	RT_mean
1	Computer_Monitor	Mismatch	1	0.958333333	2.044620458
1	Computer_Monitor	Mismatch	2	1	0.636179625
1	Computer_Monitor	Mismatch	3	1	0.750276
1	Computer_Monitor	Mismatch	4	0.958333333	0.795354167
1	Computer_Monitor	Mismatch	5	0.958333333	0.818098625
1	Computer_Monitor	Mismatch	6	1	0.743852125
1	Computer_Monitor	Mismatch	7	1	0.688907542
1	Computer_Monitor	Mismatch	8	0.958333333	0.474519125
1	HMD	Mismatch	1	0.958333333	2.015094833
1	HMD	Mismatch	2	0.958333333	0.618685333
1	HMD	Mismatch	3	0.916666667	0.536051458
1	HMD	Mismatch	4	0.958333333	0.801719708
1	HMD	Mismatch	5	1	0.626988667
1	HMD	Mismatch	6	1	0.545756083
1	HMD	Mismatch	7	1	0.683950958
1	HMD	Mismatch	8	1	0.372011875
1	Computer_Monitor	Match	1	0.958333333	1.980075875
1	Computer_Monitor	Match	2	0.958333333	0.693728167
1	Computer_Monitor	Match	3	1	0.656567833
1	Computer_Monitor	Match	4	1	0.943538708
1	Computer_Monitor	Match	5	0.958333333	0.697692792
1	Computer_Monitor	Match	6	0.875	0.837577875
1	Computer_Monitor	Match	7	0.875	0.624320958
1	Computer_Monitor	Match	8	0.958333333	0.467516417
1	HMD	Match	1	0.958333333	1.969132833
1	HMD	Match	2	0.916666667	0.91922875
1	HMD	Match	3	0.916666667	0.5786705
1	HMD	Match	4	0.916666667	0.730433208
1	HMD	Match	5	0.916666667	0.6957295
1	HMD	Match	6	0.958333333	0.540967417
1	HMD	Match	7	1	0.612976
1	HMD	Match	8	1	0.386594125
2	Computer_Monitor	Mismatch	1	0.958333333	1.605002083
2	Computer_Monitor	Mismatch	2	0.875	0.757905375
2	Computer_Monitor	Mismatch	3	0.791666667	0.784033458
2	Computer_Monitor	Mismatch	4	0.666666667	1.264109292
2	Computer_Monitor	Mismatch	5	0.333333333	1.136400792
2	Computer_Monitor	Mismatch	6	0.25	0.821991083
2	Computer_Monitor	Mismatch	7	0.416666667	0.516886417
2	Computer_Monitor	Mismatch	8	1	0.469456917
2	HMD	Mismatch	1	1	1.983189435
2	HMD	Mismatch	2	0.869565217	0.85982013
2	HMD	Mismatch	3	0.913043478	0.843987522
2	HMD	Mismatch	4	0.782608696	1.301537565
2	HMD	Mismatch	5	0.391304348	1.679556261
2	HMD	Mismatch	6	0.391304348	0.815252478
2	HMD	Mismatch	7	0.47826087	0.527940826
2	HMD	Mismatch	8	0.826086957	0.490509739
2	Computer_Monitor	Match	1	1	1.861066208
2	Computer_Monitor	Match	2	0.916666667	0.671062458
2	Computer_Monitor	Match	3	0.708333333	0.818918875
2	Computer_Monitor	Match	4	0.5	1.344345042
2	Computer_Monitor	Match	5	0.25	1.12657675
2	Computer_Monitor	Match	6	0.333333333	0.696032125
2	Computer_Monitor	Match	7	0.666666667	0.479807583
2	Computer_Monitor	Match	8	1	0.535708125
2	HMD	Match	1	1	2.538227042
2	HMD	Match	2	0.958333333	0.769538917
2	HMD	Match	3	0.916666667	0.86157575
2	HMD	Match	4	0.708333333	1.328276917
2	HMD	Match	5	0.5	1.369051708
2	HMD	Match	6	0.375	1.081349667
2	HMD	Match	7	0.333333333	0.57081125
2	HMD	Match	8	0.958333333	0.521836917
3	Computer_Monitor	Mismatch	1	0.958333333	1.290353292
3	Computer_Monitor	Mismatch	2	0.875	0.767043958
3	Computer_Monitor	Mismatch	3	0.833333333	0.6901635
3	Computer_Monitor	Mismatch	4	0.791666667	1.068341833
3	Computer_Monitor	Mismatch	5	0.833333333	0.968838667
3	Computer_Monitor	Mismatch	6	0.791666667	1.194473667
3	Computer_Monitor	Mismatch	7	0.791666667	0.604253208
3	Computer_Monitor	Mismatch	8	0.958333333	0.386739833
3	HMD	Mismatch	1	0.958333333	1.702954333
3	HMD	Mismatch	2	0.833333333	1.084146167
3	HMD	Mismatch	3	0.833333333	0.679099417
3	HMD	Mismatch	4	0.916666667	0.697986
3	HMD	Mismatch	5	0.833333333	1.16352325
3	HMD	Mismatch	6	0.75	0.703055833
3	HMD	Mismatch	7	0.791666667	0.528031792
3	HMD	Mismatch	8	0.916666667	0.361346333
3	Computer_Monitor	Match	1	1	1.240966958
3	Computer_Monitor	Match	2	0.916666667	0.719893
3	Computer_Monitor	Match	3	0.916666667	1.368153958
3	Computer_Monitor	Match	4	0.875	1.352411
3	Computer_Monitor	Match	5	0.958333333	0.929345167
3	Computer_Monitor	Match	6	0.791666667	1.004829917
3	Computer_Monitor	Match	7	0.75	0.560199542
3	Computer_Monitor	Match	8	0.875	0.377042875
3	HMD	Match	1	1	1.509536667
3	HMD	Match	2	0.958333333	0.718322792
3	HMD	Match	3	0.958333333	0.704296833
3	HMD	Match	4	1	0.989766333
3	HMD	Match	5	0.833333333	1.481708583
3	HMD	Match	6	0.75	0.62051275
3	HMD	Match	7	0.791666667	0.392846833
3	HMD	Match	8	1	0.3601915
4	Computer_Monitor	Mismatch	1	0.958333333	2.780673292
4	Computer_Monitor	Mismatch	2	0.875	1.421512292
4	Computer_Monitor	Mismatch	3	0.791666667	1.608114625
4	Computer_Monitor	Mismatch	4	0.75	1.510799792
4	Computer_Monitor	Mismatch	5	0.541666667	2.876000167
4	Computer_Monitor	Mismatch	6	0.458333333	1.640283833
4	Computer_Monitor	Mismatch	7	0.458333333	0.612809333
4	Computer_Monitor	Mismatch	8	0.833333333	0.554617042
4	HMD	Mismatch	1	0.958333333	2.938614708
4	HMD	Mismatch	2	0.875	0.97281975
4	HMD	Mismatch	3	0.958333333	1.140596458
4	HMD	Mismatch	4	0.791666667	2.217139542
4	HMD	Mismatch	5	0.416666667	3.312776708
4	HMD	Mismatch	6	0.25	1.045482417
4	HMD	Mismatch	7	0.333333333	0.441804417
4	HMD	Mismatch	8	0.833333333	0.59863925
4	Computer_Monitor	Match	1	1	2.983160708
4	Computer_Monitor	Match	2	0.875	1.505615167
4	Computer_Monitor	Match	3	0.625	1.796352417
4	Computer_Monitor	Match	4	0.666666667	2.0939585
4	Computer_Monitor	Match	5	0.666666667	1.911411875
4	Computer_Monitor	Match	6	0.458333333	1.010528708
4	Computer_Monitor	Match	7	0.666666667	0.575382125
4	Computer_Monitor	Match	8	0.875	0.49341325
4	HMD	Match	1	0.916666667	2.213722208
4	HMD	Match	2	0.833333333	1.348871333
4	HMD	Match	3	0.75	1.524137333
4	HMD	Match	4	0.75	1.528773
4	HMD	Match	5	0.666666667	2.239347542
4	HMD	Match	6	0.416666667	1.865503875
4	HMD	Match	7	0.541666667	0.766534333
4	HMD	Match	8	1	0.384362417
5	Computer_Monitor	Mismatch	1	1	2.166043667
5	Computer_Monitor	Mismatch	2	0.958333333	0.638679917
5	Computer_Monitor	Mismatch	3	0.916666667	0.703007833
5	Computer_Monitor	Mismatch	4	0.833333333	0.98771625
5	Computer_Monitor	Mismatch	5	0.708333333	0.928747417
5	Computer_Monitor	Mismatch	6	0.583333333	1.065327042
5	Computer_Monitor	Mismatch	7	0.75	0.557624167
5	Computer_Monitor	Mismatch	8	0.916666667	0.422912125
5	HMD	Mismatch	1	0.875	1.840422083
5	HMD	Mismatch	2	0.833333333	0.67794125
5	HMD	Mismatch	3	0.5	0.839368583
5	HMD	Mismatch	4	0.541666667	0.928268417
5	HMD	Mismatch	5	0.458333333	1.658471875
5	HMD	Mismatch	6	0.458333333	1.1266415
5	HMD	Mismatch	7	0.458333333	0.668037042
5	HMD	Mismatch	8	0.875	0.491105458
5	Computer_Monitor	Match	1	0.875	1.862261542
5	Computer_Monitor	Match	2	0.791666667	0.921490625
5	Computer_Monitor	Match	3	0.708333333	0.866670833
5	Computer_Monitor	Match	4	0.666666667	0.826798708
5	Computer_Monitor	Match	5	0.416666667	1.15270175
5	Computer_Monitor	Match	6	0.375	1.149891292
5	Computer_Monitor	Match	7	0.541666667	0.736063708
5	Computer_Monitor	Match	8	0.916666667	0.497275583
5	HMD	Match	1	0.916666667	1.905288667
5	HMD	Match	2	0.666666667	0.572342667
5	HMD	Match	3	0.541666667	0.7857805
5	HMD	Match	4	0.375	1.246802625
5	HMD	Match	5	0.333333333	1.497429542
5	HMD	Match	6	0.541666667	1.046658917
5	HMD	Match	7	0.375	0.853072542
5	HMD	Match	8	0.666666667	0.512913958
6	Computer_Monitor	Mismatch	1	0.958333333	1.477437208
6	Computer_Monitor	Mismatch	2	0.916666667	0.654347917
6	Computer_Monitor	Mismatch	3	0.916666667	0.81005475
6	Computer_Monitor	Mismatch	4	0.916666667	1.120742083
6	Computer_Monitor	Mismatch	5	0.791666667	0.873481125
6	Computer_Monitor	Mismatch	6	0.791666667	0.681870792
6	Computer_Monitor	Mismatch	7	0.791666667	0.575766875
6	Computer_Monitor	Mismatch	8	0.916666667	0.391364458
6	HMD	Mismatch	1	0.958333333	1.627537292
6	HMD	Mismatch	2	0.916666667	0.7616175
6	HMD	Mismatch	3	0.875	1.092214042
6	HMD	Mismatch	4	0.916666667	0.971918875
6	HMD	Mismatch	5	0.916666667	0.685192625
6	HMD	Mismatch	6	0.75	0.61325775
6	HMD	Mismatch	7	0.791666667	0.592379833
6	HMD	Mismatch	8	0.958333333	0.392387167
6	Computer_Monitor	Match	1	0.958333333	1.948814458
6	Computer_Monitor	Match	2	0.916666667	0.619605667
6	Computer_Monitor	Match	3	0.958333333	0.831126167
6	Computer_Monitor	Match	4	0.958333333	0.900953958
6	Computer_Monitor	Match	5	0.875	0.8045395
6	Computer_Monitor	Match	6	0.916666667	0.726851375
6	Computer_Monitor	Match	7	0.916666667	0.69887925
6	Computer_Monitor	Match	8	0.875	0.461431083
6	HMD	Match	1	1	1.487247417
6	HMD	Match	2	0.958333333	0.747351333
6	HMD	Match	3	0.916666667	0.827070792
6	HMD	Match	4	0.958333333	1.067479
6	HMD	Match	5	0.916666667	0.685435875
6	HMD	Match	6	0.958333333	0.742703
6	HMD	Match	7	0.916666667	0.593087167
6	HMD	Match	8	0.958333333	0.347708792
7	Computer_Monitor	Mismatch	1	0.666666667	5.320575708
7	Computer_Monitor	Mismatch	2	0.708333333	0.964599583
7	Computer_Monitor	Mismatch	3	0.708333333	1.412682958
7	Computer_Monitor	Mismatch	4	0.666666667	2.390199042
7	Computer_Monitor	Mismatch	5	0.666666667	2.258746958
7	Computer_Monitor	Mismatch	6	0.666666667	1.44783275
7	Computer_Monitor	Mismatch	7	0.75	0.663386083
7	Computer_Monitor	Mismatch	8	0.958333333	0.509632083
7	HMD	Mismatch	1	0.75	4.505556708
7	HMD	Mismatch	2	0.583333333	1.334961042
7	HMD	Mismatch	3	0.541666667	1.947390125
7	HMD	Mismatch	4	0.583333333	2.564828333
7	HMD	Mismatch	5	0.416666667	1.795089667
7	HMD	Mismatch	6	0.541666667	1.357894917
7	HMD	Mismatch	7	0.625	0.865776208
7	HMD	Mismatch	8	0.958333333	0.443210417
7	Computer_Monitor	Match	1	0.583333333	5.591237375
7	Computer_Monitor	Match	2	0.625	2.13089375
7	Computer_Monitor	Match	3	0.625	2.230280583
7	Computer_Monitor	Match	4	0.708333333	3.511659
7	Computer_Monitor	Match	5	0.666666667	2.088853125
7	Computer_Monitor	Match	6	0.583333333	1.131390792
7	Computer_Monitor	Match	7	0.708333333	0.535684083
7	Computer_Monitor	Match	8	1	0.544581167
7	HMD	Match	1	0.916666667	5.413544583
7	HMD	Match	2	0.75	1.597088667
7	HMD	Match	3	0.833333333	2.44115375
7	HMD	Match	4	0.583333333	3.474124375
7	HMD	Match	5	0.583333333	1.404876792
7	HMD	Match	6	0.458333333	1.677166458
7	HMD	Match	7	0.541666667	0.762660208
7	HMD	Match	8	0.75	0.444378667
8	Computer_Monitor	Mismatch	1	0.875	1.603174833
8	Computer_Monitor	Mismatch	2	0.833333333	0.784474625
8	Computer_Monitor	Mismatch	3	0.75	1.151872208
8	Computer_Monitor	Mismatch	4	0.5	2.489401458
8	Computer_Monitor	Mismatch	5	0.5	2.2070375
8	Computer_Monitor	Mismatch	6	0.458333333	0.945611292
8	Computer_Monitor	Mismatch	7	0.458333333	0.584855333
8	Computer_Monitor	Mismatch	8	0.958333333	0.534231958
8	HMD	Mismatch	1	0.875	2.231084083
8	HMD	Mismatch	2	0.833333333	1.098251417
8	HMD	Mismatch	3	0.583333333	1.09153225
8	HMD	Mismatch	4	0.458333333	2.608636375
8	HMD	Mismatch	5	0.5	1.7995275
8	HMD	Mismatch	6	0.375	1.231919625
8	HMD	Mismatch	7	0.458333333	0.547738333
8	HMD	Mismatch	8	0.958333333	0.50914
8	Computer_Monitor	Match	1	0.833333333	1.939301875
8	Computer_Monitor	Match	2	0.791666667	0.890612208
8	Computer_Monitor	Match	3	0.666666667	1.531227125
8	Computer_Monitor	Match	4	0.375	2.01256575
8	Computer_Monitor	Match	5	0.333333333	2.1463025
8	Computer_Monitor	Match	6	0.166666667	1.215952458
8	Computer_Monitor	Match	7	0.333333333	0.63726175
8	Computer_Monitor	Match	8	0.916666667	0.530843083
8	HMD	Match	1	0.958333333	1.997082958
8	HMD	Match	2	0.875	1.044473042
8	HMD	Match	3	0.541666667	1.062371583
8	HMD	Match	4	0.333333333	2.283112833
8	HMD	Match	5	0.375	1.825444708
8	HMD	Match	6	0.5	1.278270583
8	HMD	Match	7	0.625	0.597947458
8	HMD	Match	8	1	0.413725542
9	Computer_Monitor	Mismatch	1	1	1.612320042
9	Computer_Monitor	Mismatch	2	1	0.897050125
9	Computer_Monitor	Mismatch	3	0.958333333	0.847478292
9	Computer_Monitor	Mismatch	4	0.958333333	0.885506958
9	Computer_Monitor	Mismatch	5	0.833333333	1.266281083
9	Computer_Monitor	Mismatch	6	0.791666667	1.158798292
9	Computer_Monitor	Mismatch	7	0.916666667	0.622031958
9	Computer_Monitor	Mismatch	8	0.958333333	0.472134958
9	HMD	Mismatch	1	1	1.658676167
9	HMD	Mismatch	2	0.916666667	0.820496917
9	HMD	Mismatch	3	0.833333333	0.888960542
9	HMD	Mismatch	4	0.833333333	1.308949708
9	HMD	Mismatch	5	0.791666667	1.093424458
9	HMD	Mismatch	6	0.708333333	1.291213958
9	HMD	Mismatch	7	0.791666667	0.66046775
9	HMD	Mismatch	8	0.916666667	0.441282958
9	Computer_Monitor	Match	1	1	1.764292417
9	Computer_Monitor	Match	2	0.916666667	1.239404083
9	Computer_Monitor	Match	3	0.916666667	0.86384075
9	Computer_Monitor	Match	4	0.833333333	0.846396
9	Computer_Monitor	Match	5	0.916666667	0.952980083
9	Computer_Monitor	Match	6	0.791666667	1.344009375
9	Computer_Monitor	Match	7	0.791666667	0.632209792
9	Computer_Monitor	Match	8	1	0.438881083
9	HMD	Match	1	0.958333333	1.805295292
9	HMD	Match	2	0.958333333	0.932683375
9	HMD	Match	3	0.916666667	0.860562667
9	HMD	Match	4	0.916666667	1.198202708
9	HMD	Match	5	0.875	1.048698417
9	HMD	Match	6	0.833333333	1.228805542
9	HMD	Match	7	0.875	0.546569792
9	HMD	Match	8	1	0.463283542
10	Computer_Monitor	Mismatch	1	1	1.411465833
10	Computer_Monitor	Mismatch	2	0.958333333	0.610454792
10	Computer_Monitor	Mismatch	3	1	0.664105542
10	Computer_Monitor	Mismatch	4	0.958333333	0.602277167
10	Computer_Monitor	Mismatch	5	1	0.60401025
10	Computer_Monitor	Mismatch	6	0.958333333	0.526632917
10	Computer_Monitor	Mismatch	7	0.958333333	0.548221708
10	Computer_Monitor	Mismatch	8	1	0.478225625
10	HMD	Mismatch	1	1	1.637906333
10	HMD	Mismatch	2	0.958333333	0.645799125
10	HMD	Mismatch	3	0.916666667	0.653058333
10	HMD	Mismatch	4	0.958333333	0.543342625
10	HMD	Mismatch	5	1	0.588512292
10	HMD	Mismatch	6	0.916666667	0.590374
10	HMD	Mismatch	7	0.958333333	0.443491583
10	HMD	Mismatch	8	0.958333333	0.415839
10	Computer_Monitor	Match	1	1	1.476201458
10	Computer_Monitor	Match	2	1	0.651953333
10	Computer_Monitor	Match	3	1	0.7183125
10	Computer_Monitor	Match	4	0.958333333	0.604273542
10	Computer_Monitor	Match	5	0.875	0.584706583
10	Computer_Monitor	Match	6	0.875	0.495252042
10	Computer_Monitor	Match	7	1	0.492085625
10	Computer_Monitor	Match	8	1	0.433195833
10	HMD	Match	1	1	1.739325208
10	HMD	Match	2	1	0.644289667
10	HMD	Match	3	0.916666667	0.69954175
10	HMD	Match	4	0.958333333	0.816923708
10	HMD	Match	5	0.916666667	0.765407583
10	HMD	Match	6	0.958333333	0.451711
10	HMD	Match	7	0.958333333	0.353318625
10	HMD	Match	8	1	0.347502292
12	Computer_Monitor	Mismatch	1	0.958333333	1.814071667
12	Computer_Monitor	Mismatch	2	0.791666667	1.481471917
12	Computer_Monitor	Mismatch	3	0.666666667	1.706141292
12	Computer_Monitor	Mismatch	4	0.833333333	1.963274542
12	Computer_Monitor	Mismatch	5	0.75	0.93263375
12	Computer_Monitor	Mismatch	6	0.583333333	0.890614875
12	Computer_Monitor	Mismatch	7	0.75	0.662472958
12	Computer_Monitor	Mismatch	8	1	0.609071125
12	HMD	Mismatch	1	0.958333333	2.678647417
12	HMD	Mismatch	2	0.833333333	0.736727375
12	HMD	Mismatch	3	0.75	1.450083375
12	HMD	Mismatch	4	0.833333333	1.24290725
12	HMD	Mismatch	5	0.833333333	1.445724292
12	HMD	Mismatch	6	0.791666667	0.979738958
12	HMD	Mismatch	7	0.875	0.597394458
12	HMD	Mismatch	8	0.916666667	0.608530583
12	Computer_Monitor	Match	1	0.958333333	1.672772708
12	Computer_Monitor	Match	2	0.916666667	0.784081833
12	Computer_Monitor	Match	3	0.75	1.774402542
12	Computer_Monitor	Match	4	0.833333333	1.217997333
12	Computer_Monitor	Match	5	0.875	0.928132333
12	Computer_Monitor	Match	6	0.875	0.863405833
12	Computer_Monitor	Match	7	0.875	0.748949625
12	Computer_Monitor	Match	8	1	0.662756625
12	HMD	Match	1	0.791666667	2.772267625
12	HMD	Match	2	0.875	1.249322375
12	HMD	Match	3	0.875	1.242435417
12	HMD	Match	4	0.791666667	1.346739375
12	HMD	Match	5	0.708333333	1.396614083
12	HMD	Match	6	0.75	0.798103333
12	HMD	Match	7	0.791666667	0.574761708
12	HMD	Match	8	0.958333333	0.590911875
13	Computer_Monitor	Mismatch	1	0.958333333	1.623636833
13	Computer_Monitor	Mismatch	2	0.833333333	0.824085375
13	Computer_Monitor	Mismatch	3	0.791666667	1.060007708
13	Computer_Monitor	Mismatch	4	0.833333333	0.710198625
13	Computer_Monitor	Mismatch	5	0.75	1.276910167
13	Computer_Monitor	Mismatch	6	0.541666667	1.571085625
13	Computer_Monitor	Mismatch	7	0.333333333	0.55205925
13	Computer_Monitor	Mismatch	8	0.75	0.428929458
13	HMD	Mismatch	1	0.958333333	1.8790715
13	HMD	Mismatch	2	0.833333333	0.857572083
13	HMD	Mismatch	3	0.708333333	1.028165083
13	HMD	Mismatch	4	0.666666667	1.22582875
13	HMD	Mismatch	5	0.875	0.804201833
13	HMD	Mismatch	6	0.625	1.690083708
13	HMD	Mismatch	7	0.541666667	0.379462
13	HMD	Mismatch	8	0.708333333	0.328989625
13	Computer_Monitor	Match	1	0.916666667	1.675734125
13	Computer_Monitor	Match	2	0.791666667	0.719612292
13	Computer_Monitor	Match	3	0.833333333	0.885546208
13	Computer_Monitor	Match	4	0.833333333	1.032502625
13	Computer_Monitor	Match	5	0.75	1.1574465
13	Computer_Monitor	Match	6	0.25	1.761243208
13	Computer_Monitor	Match	7	0.333333333	0.495326958
13	Computer_Monitor	Match	8	0.833333333	0.458431208
13	HMD	Match	1	0.875	1.647954292
13	HMD	Match	2	0.708333333	0.889631958
13	HMD	Match	3	0.791666667	0.775402083
13	HMD	Match	4	0.666666667	1.197193083
13	HMD	Match	5	0.708333333	1.910147458
13	HMD	Match	6	0.583333333	1.8085745
13	HMD	Match	7	0.375	0.356786042
13	HMD	Match	8	0.75	0.500239042
14	Computer_Monitor	Mismatch	1	1	1.667722083
14	Computer_Monitor	Mismatch	2	0.958333333	0.73279325
14	Computer_Monitor	Mismatch	3	0.875	0.814255875
14	Computer_Monitor	Mismatch	4	0.791666667	0.908550375
14	Computer_Monitor	Mismatch	5	0.666666667	0.706653708
14	Computer_Monitor	Mismatch	6	0.583333333	0.905722083
14	Computer_Monitor	Mismatch	7	0.666666667	0.433094125
14	Computer_Monitor	Mismatch	8	0.916666667	0.44501375
14	HMD	Mismatch	1	1	2.000822583
14	HMD	Mismatch	2	1	0.654852625
14	HMD	Mismatch	3	0.875	0.654382167
14	HMD	Mismatch	4	0.791666667	0.876247208
14	HMD	Mismatch	5	0.708333333	1.054570708
14	HMD	Mismatch	6	0.5	0.896925583
14	HMD	Mismatch	7	0.625	0.4372405
14	HMD	Mismatch	8	0.875	0.305767208
14	Computer_Monitor	Match	1	1	1.693494167
14	Computer_Monitor	Match	2	0.958333333	0.704747458
14	Computer_Monitor	Match	3	0.916666667	0.808211083
14	Computer_Monitor	Match	4	0.625	0.971263708
14	Computer_Monitor	Match	5	0.375	0.950145833
14	Computer_Monitor	Match	6	0.291666667	0.885877042
14	Computer_Monitor	Match	7	0.5	0.446002917
14	Computer_Monitor	Match	8	0.958333333	0.405017917
14	HMD	Match	1	1	1.832796708
14	HMD	Match	2	0.875	0.668203958
14	HMD	Match	3	0.916666667	0.599906833
14	HMD	Match	4	0.75	0.989536417
14	HMD	Match	5	0.708333333	1.018034625
14	HMD	Match	6	0.583333333	1.163012167
14	HMD	Match	7	0.666666667	0.454912833
14	HMD	Match	8	0.875	0.331792333
15	Computer_Monitor	Mismatch	1	1	1.348353125
15	Computer_Monitor	Mismatch	2	0.958333333	0.772913583
15	Computer_Monitor	Mismatch	3	0.958333333	0.711069583
15	Computer_Monitor	Mismatch	4	0.916666667	1.272968375
15	Computer_Monitor	Mismatch	5	1	1.377389375
15	Computer_Monitor	Mismatch	6	0.875	0.693528458
15	Computer_Monitor	Mismatch	7	0.916666667	0.852564583
15	Computer_Monitor	Mismatch	8	0.958333333	0.585482125
15	HMD	Mismatch	1	0.958333333	1.721315917
15	HMD	Mismatch	2	0.916666667	0.83104975
15	HMD	Mismatch	3	0.958333333	0.749383292
15	HMD	Mismatch	4	0.833333333	1.906918708
15	HMD	Mismatch	5	0.75	0.619197917
15	HMD	Mismatch	6	0.833333333	0.4771145
15	HMD	Mismatch	7	0.916666667	0.649633875
15	HMD	Mismatch	8	0.916666667	0.421306583
15	Computer_Monitor	Match	1	0.958333333	1.64629625
15	Computer_Monitor	Match	2	0.875	0.794258042
15	Computer_Monitor	Match	3	0.958333333	0.84553275
15	Computer_Monitor	Match	4	0.833333333	1.403073625
15	Computer_Monitor	Match	5	0.833333333	0.773581167
15	Computer_Monitor	Match	6	0.916666667	0.643023208
15	Computer_Monitor	Match	7	0.916666667	0.713517458
15	Computer_Monitor	Match	8	0.958333333	0.510543792
15	HMD	Match	1	0.958333333	1.84972125
15	HMD	Match	2	0.916666667	0.950777792
15	HMD	Match	3	0.875	0.84279875
15	HMD	Match	4	0.958333333	1.50354525
15	HMD	Match	5	0.791666667	0.752387958
15	HMD	Match	6	0.833333333	0.580390917
15	HMD	Match	7	0.875	0.512827542
15	HMD	Match	8	0.916666667	0.45823425
16	Computer_Monitor	Mismatch	1	1	1.496671083
16	Computer_Monitor	Mismatch	2	0.833333333	0.761928542
16	Computer_Monitor	Mismatch	3	0.75	1.244865333
16	Computer_Monitor	Mismatch	4	0.625	1.133609792
16	Computer_Monitor	Mismatch	5	0.333333333	1.317550708
16	Computer_Monitor	Mismatch	6	0.458333333	1.088783208
16	Computer_Monitor	Mismatch	7	0.583333333	0.7196095
16	Computer_Monitor	Mismatch	8	0.916666667	0.562312
16	HMD	Mismatch	1	1	1.64071275
16	HMD	Mismatch	2	0.875	0.817948625
16	HMD	Mismatch	3	0.541666667	1.203051292
16	HMD	Mismatch	4	0.583333333	0.926680167
16	HMD	Mismatch	5	0.458333333	1.455544792
16	HMD	Mismatch	6	0.5	0.952926667
16	HMD	Mismatch	7	0.791666667	0.503079708
16	HMD	Mismatch	8	1	0.471953083
16	Computer_Monitor	Match	1	0.958333333	2.288838667
16	Computer_Monitor	Match	2	0.875	0.7014505
16	Computer_Monitor	Match	3	0.666666667	1.475359583
16	Computer_Monitor	Match	4	0.583333333	1.369818333
16	Computer_Monitor	Match	5	0.458333333	0.900426208
16	Computer_Monitor	Match	6	0.5	0.788514292
16	Computer_Monitor	Match	7	0.666666667	0.678203792
16	Computer_Monitor	Match	8	1	0.566843583
16	HMD	Match	1	0.791666667	2.627932208
16	HMD	Match	2	0.666666667	1.089752125
16	HMD	Match	3	0.583333333	1.044662583
16	HMD	Match	4	0.458333333	1.291786208
16	HMD	Match	5	0.25	1.473166125
16	HMD	Match	6	0.291666667	0.882342083
16	HMD	Match	7	0.583333333	0.531739458
16	HMD	Match	8	0.916666667	0.43185175
17	Computer_Monitor	Mismatch	1	1	1.825687417
17	Computer_Monitor	Mismatch	2	0.791666667	1.126272833
17	Computer_Monitor	Mismatch	3	0.708333333	1.118381542
17	Computer_Monitor	Mismatch	4	0.541666667	1.577142042
17	Computer_Monitor	Mismatch	5	0.458333333	1.91710925
17	Computer_Monitor	Mismatch	6	0.416666667	1.21483225
17	Computer_Monitor	Mismatch	7	0.583333333	0.618040625
17	Computer_Monitor	Mismatch	8	0.916666667	0.567470583
17	HMD	Mismatch	1	1	2.031438083
17	HMD	Mismatch	2	0.958333333	0.954226167
17	HMD	Mismatch	3	0.791666667	1.630434792
17	HMD	Mismatch	4	0.75	0.986671542
17	HMD	Mismatch	5	0.541666667	2.563847833
17	HMD	Mismatch	6	0.5	0.878918833
17	HMD	Mismatch	7	0.541666667	0.685745375
17	HMD	Mismatch	8	0.958333333	0.576484583
17	Computer_Monitor	Match	1	1	1.664571083
17	Computer_Monitor	Match	2	0.791666667	1.000109458
17	Computer_Monitor	Match	3	0.541666667	1.550787667
17	Computer_Monitor	Match	4	0.375	1.04290375
17	Computer_Monitor	Match	5	0.416666667	1.705638958
17	Computer_Monitor	Match	6	0.333333333	1.349334708
17	Computer_Monitor	Match	7	0.5	0.703818
17	Computer_Monitor	Match	8	0.958333333	0.647612292
17	HMD	Match	1	1	1.792765375
17	HMD	Match	2	0.916666667	0.922032583
17	HMD	Match	3	0.708333333	1.0321325
17	HMD	Match	4	0.541666667	1.06408175
17	HMD	Match	5	0.333333333	2.350031583
17	HMD	Match	6	0.5	1.223805625
17	HMD	Match	7	0.583333333	0.701337292
17	HMD	Match	8	0.875	0.611050833
18	Computer_Monitor	Mismatch	1	0.958333333	1.713270875
18	Computer_Monitor	Mismatch	2	0.916666667	0.70635725
18	Computer_Monitor	Mismatch	3	0.916666667	0.835053792
18	Computer_Monitor	Mismatch	4	0.791666667	1.068482583
18	Computer_Monitor	Mismatch	5	0.666666667	0.796290167
18	Computer_Monitor	Mismatch	6	0.625	0.909310708
18	Computer_Monitor	Mismatch	7	0.666666667	1.654716458
18	Computer_Monitor	Mismatch	8	0.875	0.805595458
18	HMD	Mismatch	1	0.916666667	1.746276875
18	HMD	Mismatch	2	0.875	1.086914125
18	HMD	Mismatch	3	0.791666667	0.897631167
18	HMD	Mismatch	4	0.5	1.642351875
18	HMD	Mismatch	5	0.541666667	1.442787208
18	HMD	Mismatch	6	0.666666667	0.660708042
18	HMD	Mismatch	7	0.666666667	1.043584167
18	HMD	Mismatch	8	0.791666667	0.416056333
18	Computer_Monitor	Match	1	0.958333333	2.201315583
18	Computer_Monitor	Match	2	0.833333333	0.666282708
18	Computer_Monitor	Match	3	0.75	0.773483167
18	Computer_Monitor	Match	4	0.708333333	1.439319667
18	Computer_Monitor	Match	5	0.5	1.126748542
18	Computer_Monitor	Match	6	0.5	0.734942
18	Computer_Monitor	Match	7	0.75	1.193829792
18	Computer_Monitor	Match	8	0.875	0.52900325
18	HMD	Match	1	0.958333333	2.008646708
18	HMD	Match	2	0.708333333	0.998672458
18	HMD	Match	3	0.791666667	0.795277833
18	HMD	Match	4	0.5	1.757661208
18	HMD	Match	5	0.541666667	0.950473792
18	HMD	Match	6	0.625	0.847904167
18	HMD	Match	7	0.583333333	1.5441985
18	HMD	Match	8	0.791666667	0.401303583
19	Computer_Monitor	Mismatch	1	1	2.396919333
19	Computer_Monitor	Mismatch	2	0.708333333	0.855637792
19	Computer_Monitor	Mismatch	3	0.666666667	1.546198542
19	Computer_Monitor	Mismatch	4	0.5	2.251786583
19	Computer_Monitor	Mismatch	5	0.416666667	2.325215542
19	Computer_Monitor	Mismatch	6	0.375	0.952493
19	Computer_Monitor	Mismatch	7	0.458333333	0.5681585
19	Computer_Monitor	Mismatch	8	0.875	0.61293275
19	HMD	Mismatch	1	0.958333333	2.123226125
19	HMD	Mismatch	2	0.791666667	0.956044542
19	HMD	Mismatch	3	0.541666667	1.53526175
19	HMD	Mismatch	4	0.375	1.853501625
19	HMD	Mismatch	5	0.25	1.319006625
19	HMD	Mismatch	6	0.291666667	1.181710625
19	HMD	Mismatch	7	0.5	0.49369675
19	HMD	Mismatch	8	0.875	0.463784583
19	Computer_Monitor	Match	1	0.916666667	2.582831125
19	Computer_Monitor	Match	2	0.791666667	1.32159925
19	Computer_Monitor	Match	3	0.708333333	2.364266875
19	Computer_Monitor	Match	4	0.25	3.337091958
19	Computer_Monitor	Match	5	0.291666667	2.28818375
19	Computer_Monitor	Match	6	0.416666667	1.094098542
19	Computer_Monitor	Match	7	0.375	0.499682083
19	Computer_Monitor	Match	8	0.916666667	0.460015583
19	HMD	Match	1	0.958333333	1.847774667
19	HMD	Match	2	0.833333333	0.814486042
19	HMD	Match	3	0.5	1.718749917
19	HMD	Match	4	0.291666667	2.062409792
19	HMD	Match	5	0.291666667	1.353936583
19	HMD	Match	6	0.375	0.720566917
19	HMD	Match	7	0.416666667	0.464111375
19	HMD	Match	8	1	0.413013333
20	Computer_Monitor	Mismatch	1	1	1.477094042
20	Computer_Monitor	Mismatch	2	1	0.86844375
20	Computer_Monitor	Mismatch	3	0.958333333	1.045963375
20	Computer_Monitor	Mismatch	4	0.833333333	2.826610375
20	Computer_Monitor	Mismatch	5	0.625	1.83804975
20	Computer_Monitor	Mismatch	6	0.708333333	1.2968685
20	Computer_Monitor	Mismatch	7	0.875	0.667547917
20	Computer_Monitor	Mismatch	8	1	0.592179667
20	HMD	Mismatch	1	1	2.0259755
20	HMD	Mismatch	2	0.958333333	0.8344905
20	HMD	Mismatch	3	0.833333333	1.643089333
20	HMD	Mismatch	4	0.916666667	1.36938475
20	HMD	Mismatch	5	0.666666667	1.988374083
20	HMD	Mismatch	6	0.583333333	1.072713208
20	HMD	Mismatch	7	0.75	0.57510375
20	HMD	Mismatch	8	1	0.467406
20	Computer_Monitor	Match	1	1	1.613671542
20	Computer_Monitor	Match	2	0.958333333	0.825753667
20	Computer_Monitor	Match	3	0.833333333	1.67335375
20	Computer_Monitor	Match	4	0.75	1.310661292
20	Computer_Monitor	Match	5	0.833333333	1.554261583
20	Computer_Monitor	Match	6	0.75	1.176573417
20	Computer_Monitor	Match	7	0.833333333	0.899805625
20	Computer_Monitor	Match	8	0.916666667	0.619283125
20	HMD	Match	1	1	2.029741917
20	HMD	Match	2	1	0.859667417
20	HMD	Match	3	0.916666667	1.16162625
20	HMD	Match	4	0.75	2.931892458
20	HMD	Match	5	0.5	1.625312833
20	HMD	Match	6	0.5	1.088378833
20	HMD	Match	7	0.833333333	0.85373175
20	HMD	Match	8	1	0.449839375
21	Computer_Monitor	Mismatch	1	0.916666667	2.326278625
21	Computer_Monitor	Mismatch	2	0.625	1.093324042
21	Computer_Monitor	Mismatch	3	0.583333333	1.586862
21	Computer_Monitor	Mismatch	4	0.375	1.923566125
21	Computer_Monitor	Mismatch	5	0.208333333	1.976432792
21	Computer_Monitor	Mismatch	6	0.291666667	1.116721
21	Computer_Monitor	Mismatch	7	0.458333333	0.744293083
21	Computer_Monitor	Mismatch	8	0.916666667	0.559884375
21	HMD	Mismatch	1	0.958333333	1.667465292
21	HMD	Mismatch	2	0.625	0.942017833
21	HMD	Mismatch	3	0.291666667	0.794793417
21	HMD	Mismatch	4	0.416666667	1.110210375
21	HMD	Mismatch	5	0.291666667	1.970595125
21	HMD	Mismatch	6	0.416666667	1.073121333
21	HMD	Mismatch	7	0.541666667	0.696923583
21	HMD	Mismatch	8	0.666666667	0.493687917
21	Computer_Monitor	Match	1	0.833333333	2.177832333
21	Computer_Monitor	Match	2	0.541666667	0.804812167
21	Computer_Monitor	Match	3	0.333333333	1.894478958
21	Computer_Monitor	Match	4	0.375	2.185455333
21	Computer_Monitor	Match	5	0.25	1.675071708
21	Computer_Monitor	Match	6	0.208333333	1.454826375
21	Computer_Monitor	Match	7	0.25	0.625920708
21	Computer_Monitor	Match	8	0.75	0.604129833
21	HMD	Match	1	0.916666667	1.637043
21	HMD	Match	2	0.791666667	0.823304458
21	HMD	Match	3	0.5	1.123605125
21	HMD	Match	4	0.458333333	1.654794167
21	HMD	Match	5	0.291666667	2.031411458
21	HMD	Match	6	0.333333333	0.80961725
21	HMD	Match	7	0.375	0.602645958
21	HMD	Match	8	0.791666667	0.479432375
22	Computer_Monitor	Mismatch	1	0.958333333	2.229378958
22	Computer_Monitor	Mismatch	2	0.833333333	1.153508583
22	Computer_Monitor	Mismatch	3	0.541666667	3.417924333
22	Computer_Monitor	Mismatch	4	0.541666667	1.59908025
22	Computer_Monitor	Mismatch	5	0.583333333	2.524030083
22	Computer_Monitor	Mismatch	6	0.375	0.837688458
22	Computer_Monitor	Mismatch	7	0.625	0.769917708
22	Computer_Monitor	Mismatch	8	1	0.539633625
22	HMD	Mismatch	1	0.958333333	2.2647425
22	HMD	Mismatch	2	0.916666667	0.859928125
22	HMD	Mismatch	3	0.5	5.154993708
22	HMD	Mismatch	4	0.375	2.099512708
22	HMD	Mismatch	5	0.333333333	2.558432292
22	HMD	Mismatch	6	0.458333333	1.05975725
22	HMD	Mismatch	7	0.625	1.096299417
22	HMD	Mismatch	8	0.916666667	0.580396125
22	Computer_Monitor	Match	1	0.958333333	1.849606875
22	Computer_Monitor	Match	2	0.791666667	0.967931125
22	Computer_Monitor	Match	3	0.541666667	4.288898458
22	Computer_Monitor	Match	4	0.375	2.120759292
22	Computer_Monitor	Match	5	0.291666667	2.048011833
22	Computer_Monitor	Match	6	0.416666667	1.050044875
22	Computer_Monitor	Match	7	0.708333333	0.731299083
22	Computer_Monitor	Match	8	0.916666667	0.529469833
22	HMD	Match	1	0.916666667	2.511409833
22	HMD	Match	2	0.833333333	0.895256125
22	HMD	Match	3	0.291666667	4.796811333
22	HMD	Match	4	0.291666667	1.101975667
22	HMD	Match	5	0.541666667	3.09862275
22	HMD	Match	6	0.416666667	0.724251958
22	HMD	Match	7	0.75	0.980003333
22	HMD	Match	8	0.833333333	0.592060125
23	Computer_Monitor	Mismatch	1	0.958333333	1.796873792
23	Computer_Monitor	Mismatch	2	0.958333333	0.782605375
23	Computer_Monitor	Mismatch	3	0.875	0.971875583
23	Computer_Monitor	Mismatch	4	0.875	0.959676167
23	Computer_Monitor	Mismatch	5	0.958333333	1.457251208
23	Computer_Monitor	Mismatch	6	0.833333333	0.597015417
23	Computer_Monitor	Mismatch	7	0.875	0.729471625
23	Computer_Monitor	Mismatch	8	1	0.585055167
23	HMD	Mismatch	1	0.958333333	2.155769333
23	HMD	Mismatch	2	0.958333333	1.011698542
23	HMD	Mismatch	3	0.916666667	1.156588208
23	HMD	Mismatch	4	0.791666667	0.905306375
23	HMD	Mismatch	5	0.916666667	1.535438667
23	HMD	Mismatch	6	0.958333333	0.702028792
23	HMD	Mismatch	7	0.916666667	0.77264025
23	HMD	Mismatch	8	0.958333333	0.536638875
23	Computer_Monitor	Match	1	1	1.89561075
23	Computer_Monitor	Match	2	0.958333333	0.651120625
23	Computer_Monitor	Match	3	0.958333333	0.776601125
23	Computer_Monitor	Match	4	0.958333333	0.899586958
23	Computer_Monitor	Match	5	1	1.691262583
23	Computer_Monitor	Match	6	0.791666667	0.590080167
23	Computer_Monitor	Match	7	0.833333333	0.574616833
23	Computer_Monitor	Match	8	1	0.523379
23	HMD	Match	1	1	1.843177917
23	HMD	Match	2	0.916666667	0.921578542
23	HMD	Match	3	0.875	1.362733375
23	HMD	Match	4	0.875	0.83938575
23	HMD	Match	5	0.791666667	1.549686667
23	HMD	Match	6	0.791666667	0.7779565
23	HMD	Match	7	0.833333333	1.048239417
23	HMD	Match	8	0.916666667	0.493166625
24	Computer_Monitor	Mismatch	1	1	1.648387875
24	Computer_Monitor	Mismatch	2	0.958333333	0.761828083
24	Computer_Monitor	Mismatch	3	0.958333333	0.951989458
24	Computer_Monitor	Mismatch	4	0.958333333	0.773591458
24	Computer_Monitor	Mismatch	5	0.958333333	0.895931292
24	Computer_Monitor	Mismatch	6	0.708333333	1.299843917
24	Computer_Monitor	Mismatch	7	0.666666667	0.540476667
24	Computer_Monitor	Mismatch	8	0.916666667	0.431474
24	HMD	Mismatch	1	1	2.001420292
24	HMD	Mismatch	2	0.916666667	0.825363167
24	HMD	Mismatch	3	0.833333333	1.124060417
24	HMD	Mismatch	4	0.958333333	0.626632542
24	HMD	Mismatch	5	0.958333333	0.78820175
24	HMD	Mismatch	6	0.75	0.925839708
24	HMD	Mismatch	7	0.666666667	0.54984925
24	HMD	Mismatch	8	0.916666667	0.410481792
24	Computer_Monitor	Match	1	1	1.603651625
24	Computer_Monitor	Match	2	0.958333333	0.657562333
24	Computer_Monitor	Match	3	0.958333333	0.725354542
24	Computer_Monitor	Match	4	0.958333333	0.752914375
24	Computer_Monitor	Match	5	0.958333333	0.82280225
24	Computer_Monitor	Match	6	0.75	1.272235792
24	Computer_Monitor	Match	7	0.75	0.55671825
24	Computer_Monitor	Match	8	0.958333333	0.472765583
24	HMD	Match	1	1	1.680803875
24	HMD	Match	2	0.875	0.784739208
24	HMD	Match	3	0.833333333	0.851431583
24	HMD	Match	4	0.958333333	0.862035167
24	HMD	Match	5	0.958333333	0.804345375
24	HMD	Match	6	0.875	1.426208458
24	HMD	Match	7	0.875	0.532489875
24	HMD	Match	8	1	0.425759542
25	Computer_Monitor	Mismatch	1	0.833333333	1.659483583
25	Computer_Monitor	Mismatch	2	0.833333333	0.619552583
25	Computer_Monitor	Mismatch	3	0.833333333	0.957932792
25	Computer_Monitor	Mismatch	4	0.666666667	1.0923575
25	Computer_Monitor	Mismatch	5	0.416666667	1.647239833
25	Computer_Monitor	Mismatch	6	0.375	0.530321833
25	Computer_Monitor	Mismatch	7	0.75	0.554102542
25	Computer_Monitor	Mismatch	8	0.916666667	0.423459375
25	HMD	Mismatch	1	0.958333333	1.825953458
25	HMD	Mismatch	2	0.75	0.508360708
25	HMD	Mismatch	3	0.583333333	1.251049458
25	HMD	Mismatch	4	0.708333333	0.497005542
25	HMD	Mismatch	5	0.416666667	1.97910075
25	HMD	Mismatch	6	0.625	0.482113833
25	HMD	Mismatch	7	0.666666667	0.596194833
25	HMD	Mismatch	8	0.958333333	0.470724583
25	Computer_Monitor	Match	1	0.958333333	1.673847208
25	Computer_Monitor	Match	2	0.958333333	0.509162875
25	Computer_Monitor	Match	3	0.75	1.187789958
25	Computer_Monitor	Match	4	0.75	0.937152833
25	Computer_Monitor	Match	5	0.541666667	1.963820083
25	Computer_Monitor	Match	6	0.625	0.720385333
25	Computer_Monitor	Match	7	0.75	0.599550917
25	Computer_Monitor	Match	8	1	0.498398958
25	HMD	Match	1	0.916666667	1.673326292
25	HMD	Match	2	0.833333333	0.611173917
25	HMD	Match	3	0.75	1.15114575
25	HMD	Match	4	0.791666667	1.014289417
25	HMD	Match	5	0.625	1.774677083
25	HMD	Match	6	0.541666667	0.749896042
25	HMD	Match	7	0.666666667	0.793664583
25	HMD	Match	8	0.833333333	0.4619445
26	Computer_Monitor	Mismatch	1	0.916666667	1.373661
26	Computer_Monitor	Mismatch	2	0.958333333	0.765991333
26	Computer_Monitor	Mismatch	3	0.916666667	0.918750708
26	Computer_Monitor	Mismatch	4	0.833333333	0.822097708
26	Computer_Monitor	Mismatch	5	0.291666667	1.1268425
26	Computer_Monitor	Mismatch	6	0.291666667	0.971420375
26	Computer_Monitor	Mismatch	7	0.416666667	0.683548
26	Computer_Monitor	Mismatch	8	0.875	0.533589625
26	HMD	Mismatch	1	0.958333333	1.557113625
26	HMD	Mismatch	2	0.916666667	0.730753667
26	HMD	Mismatch	3	0.875	0.777366583
26	HMD	Mismatch	4	0.708333333	0.761665333
26	HMD	Mismatch	5	0.625	0.989870792
26	HMD	Mismatch	6	0.458333333	1.051828958
26	HMD	Mismatch	7	0.5	0.679701375
26	HMD	Mismatch	8	0.875	0.397276625
26	Computer_Monitor	Match	1	0.916666667	1.558284708
26	Computer_Monitor	Match	2	0.875	0.676934667
26	Computer_Monitor	Match	3	0.833333333	0.9197375
26	Computer_Monitor	Match	4	0.583333333	0.818126583
26	Computer_Monitor	Match	5	0.5	1.049614042
26	Computer_Monitor	Match	6	0.416666667	0.701218792
26	Computer_Monitor	Match	7	0.333333333	0.57974125
26	Computer_Monitor	Match	8	0.791666667	0.49984225
26	HMD	Match	1	0.958333333	1.5492845
26	HMD	Match	2	0.875	0.810045958
26	HMD	Match	3	0.75	0.883120125
26	HMD	Match	4	0.666666667	0.885536375
26	HMD	Match	5	0.5	1.227135958
26	HMD	Match	6	0.416666667	1.089461
26	HMD	Match	7	0.333333333	0.695412917
26	HMD	Match	8	0.791666667	0.365173333
27	Computer_Monitor	Mismatch	1	1	1.466598458
27	Computer_Monitor	Mismatch	2	0.75	0.703450583
27	Computer_Monitor	Mismatch	3	0.583333333	1.372736583
27	Computer_Monitor	Mismatch	4	0.291666667	2.303850833
27	Computer_Monitor	Mismatch	5	0.375	2.549888625
27	Computer_Monitor	Mismatch	6	0.416666667	1.193069417
27	Computer_Monitor	Mismatch	7	0.416666667	0.855718042
27	Computer_Monitor	Mismatch	8	0.666666667	0.561141958
27	HMD	Mismatch	1	1	1.587520667
27	HMD	Mismatch	2	0.833333333	0.719811708
27	HMD	Mismatch	3	0.583333333	0.935047167
27	HMD	Mismatch	4	0.458333333	1.513074208
27	HMD	Mismatch	5	0.458333333	0.916345
27	HMD	Mismatch	6	0.416666667	1.5165125
27	HMD	Mismatch	7	0.541666667	0.625531542
27	HMD	Mismatch	8	0.791666667	0.372041125
27	Computer_Monitor	Match	1	1	1.593182917
27	Computer_Monitor	Match	2	0.875	0.745310417
27	Computer_Monitor	Match	3	0.416666667	1.244964583
27	Computer_Monitor	Match	4	0.208333333	2.448388458
27	Computer_Monitor	Match	5	0.25	2.388865042
27	Computer_Monitor	Match	6	0.333333333	1.268254667
27	Computer_Monitor	Match	7	0.458333333	0.645263708
27	Computer_Monitor	Match	8	0.833333333	0.548063833
27	HMD	Match	1	1	1.676919292
27	HMD	Match	2	0.833333333	0.985108708
27	HMD	Match	3	0.541666667	0.966271792
27	HMD	Match	4	0.5	1.184226917
27	HMD	Match	5	0.416666667	1.239102583
27	HMD	Match	6	0.5	1.431288625
27	HMD	Match	7	0.458333333	0.569142542
27	HMD	Match	8	0.75	0.396451417
