# Supplementary material for: Audiovisual angle and voice incongruence do not affect audiovisual verbal short-term memory in virtual reality
Source: PLoS One. 2025 Aug 22;20(8):e0330693. doi: 10.1371/journal.pone.0330693 (PMC12373245; doi:10.1371/journal.pone.0330693)
Supplement: S4 File — Questions asked in the questionnaires (except for SUS questions) with corresponding anchors. (TXT) [file pone.0330693.s004.txt]

Supplementary File for the paper:
Audiovisual angle and voice incongruence do not affect audiovisual verbal short-term memory in virtual reality

~Authors:
Cosima A. Ermert (1),
Manuj Yadav (1),
Jonathan Ehret (2),
Chinthusa Mohanathasan (3),
Andrea Bönsch (2),
Torsten W. Kuhlen(2),
Sabine J. Schlittmeier (3),
Janina Fels (1)

(1) Institute for Hearing Technology and Acoustics, RWTH Aachen University, Aachen, Germany
(2) Visual Computing Institute, RWTH Aachen University, Aachen, Germany
(3) Work and Engineering Psychology, RWTH Aachen University, Aachen, Germany

~Questions English
Q_Nat: How natural did the interlocutor seem to you? 1 (Not natural at all) - 7 (Very natural) 
Q_Spe: How natural did the way the interlocutor spoke seem to you? 1 (Not natural at all) - 7 (Very natural)
Q_Sen: To which degree did the interlocutor appeared to be a sentient being? 1 (Not at all) - 7 (Very much)
Q_Vis: How much did you focus visually on the interlocutor? 1 (Not at all) - 7 (Very much)
Q_Con: How intuitive was the handling of the controller? 1 (Not intuitive at all) - 7 (Very intuitive)
Q_Dif: How difficult was the task for you? 1 (Not difficult at all) - 7 (Very difficult)
Q_Inc: Did you notice any audiovisual incongruence? Yes/No
Q_Imp: If you noticed the audiovisual incongruence, did it impact your performance? 1 (Not at all) - 7 (Very much)
Q_dom: If you noticed the audiovisual incongruence, did you shift your attention towards one domain (audio, visual) as a result? 1 (Towards Audio) - 4 (Unchanged) - 7 (Towards Visual)

~Questions German
Q_Nat: Wie natürlich hat Ihre Gesprächspartnerin / Ihr Gesprächspartner auf Sie gewirkt? 1 (Überhaupt nicht natürlich) - 7 (Sehr natürlich)
Q_Spe: Wie natürlich hat die Sprechweise Ihrer Gesprächspartnerin / Ihres Gesprächspartners auf Sie gewirkt? 1 (Überhaupt nicht natürlich) - 7 (Sehr natürlich)
Q_Sen: Inwiefern hat Ihre Gesprächspartnerin / Ihr Gesprächspartner auf Sie wie ein fühlendes Wesen (mit Bewusstsein, lebendig) gewirkt? 1 (Überhaupt nicht) - 7 (Sehr stark)
Q_Vis: Wie sehr haben Sie sich visuell auf Ihre Gesprächspartnerin / Ihren Gesprächspartner fokussiert? 1 (Überhaupt nicht) - 7 (Sehr stark)
Q_Con: Wie intuitiv war die Bedienung mit dem Controller? 1 (Überhaupt nicht intuitiv) - 7 (Sehr intuitiv)
Q_Dif: Wie würden Sie die Schwierigkeit der Aufgabe einordnen? 1 (Überhaupt nicht schwierig) - 7 (Sehr schwierig)
Q_Inc: Haben Sie Unstimmigkeiten zwischen Bild und Ton wahrgenommen? Ja, Nein
Q_Imp: Falls Sie Unstimmigkeiten zwischen Bild und Ton wahrgenommen haben, hat sie sich Ihrem Empfinden nach auf Ihr Merkvermögen ausgewirkt? 1 (Überhaupt nicht) - 7 (Sehr stark)
Q_dom: Falls Sie Unstimmigkeiten zwischen Bild und Ton wahrgenommen haben, haben Sie sich deswegen mehr auf eine der beiden Modalitäten (Audio, Visuell) fokussiert? 1 (Mehr auf Audio) - 4 (Unverändert) - 7 (Mehr auf Visuelles)
