# Supplementary material for: Audiovisual angle and voice incongruence do not affect audiovisual verbal short-term memory in virtual reality
Source: PLoS One. 2025 Aug 22;20(8):e0330693. doi: 10.1371/journal.pone.0330693 (PMC12373245; doi:10.1371/journal.pone.0330693)
Supplement: S5 File — Ratings for all questions of the questionnaire for Experiments 1 and 2. (CSV) [file pone.0330693.s005.CSV]

Participant_ID	Experiment	Incongruence	Display_Device	SUS_1	SUS_2	SUS_3	SUS_4	SUS_5	SUS_6	Nat	Spe	Sen	Vis	Con	Dif	Imp	Dom	Inc
1_1	Exp1	Spatial Incongruence	HMD	4	3	5	5	4	2	1	2	2	3	3	5	2	2	1
1_2	Exp1	Spatial Incongruence	HMD	2	2	2	1	2	2	4	6	5	2	7	5	7	3	1
1_3	Exp1	Spatial Incongruence	HMD	3	3	3	5	6	5	4	3	1	5	6	3	2	4	1
1_4	Exp1	Spatial Incongruence	HMD	3	4	2	4	4	4	5	5	3	7	7	5	NA	NA	0
1_5	Exp1	Spatial Incongruence	HMD	6	6	6	5	6	7	5	6	5	6	7	3	2	5	1
1_6	Exp1	Spatial Incongruence	HMD	6	7	4	6	7	7	5	2	3	3	7	5	1	4	1
1_7	Exp1	Spatial Incongruence	HMD	6	5	4	4	5	4	5	4	3	4	7	4	5	1	1
1_8	Exp1	Spatial Incongruence	HMD	7	7	6	3	3	4	1	1	1	7	5	7	1	4	1
1_9	Exp1	Spatial Incongruence	HMD	7	7	7	7	7	7	6	5	5	7	6	5	2	4	1
1_10	Exp1	Spatial Incongruence	HMD	5	6	7	2	7	5	7	7	4	4	7	5	2	3	1
1_11	Exp1	Spatial Incongruence	HMD	5	1	5	5	1	1	6	4	1	2	7	4	2	4	1
1_12	Exp1	Spatial Incongruence	HMD	6	5	6	6	4	5	6	6	6	4	7	5	2	2	1
1_13	Exp1	Spatial Incongruence	HMD	4	2	5	6	4	4	2	3	2	3	7	4	5	4	1
1_14	Exp1	Spatial Incongruence	HMD	4	4	3	2	4	2	3	3	2	4	7	4	3	3	1
1_15	Exp1	Spatial Incongruence	HMD	5	6	5	6	5	5	4	6	4	5	7	2	2	3	1
1_16	Exp1	Spatial Incongruence	HMD	3	3	3	4	1	2	1	5	1	2	7	5	6	1	1
1_17	Exp1	Spatial Incongruence	HMD	6	5	5	7	6	5	4	3	3	5	7	2	5	1	1
1_18	Exp1	Spatial Incongruence	HMD	2	2	1	3	1	1	1	2	1	1	7	4	1	2	1
1_19	Exp1	Spatial Incongruence	HMD	7	3	6	3	4	4	2	2	1	3	7	4	5	2	1
1_20	Exp1	Spatial Incongruence	HMD	6	2	7	6	6	4	3	4	1	7	7	3	NA	NA	0
1_21	Exp1	Spatial Incongruence	HMD	7	2	7	7	4	4	1	2	1	5	7	4	2	3	1
1_22	Exp1	Spatial Incongruence	HMD	7	6	6	7	6	5	5	6	5	7	7	3	NA	NA	0
1_23	Exp1	Spatial Incongruence	HMD	5	3	5	5	5	5	2	3	3	5	7	5	NA	NA	0
1_1	Exp1	Spatial Incongruence	Computer_Monitor	3	2	3	1	2	1	5	4	3	2	4	3	2	2	1
1_2	Exp1	Spatial Incongruence	Computer_Monitor	1	1	2	1	2	1	5	7	4	2	7	6	7	1	1
1_3	Exp1	Spatial Incongruence	Computer_Monitor	5	1	3	2	2	2	3	3	2	2	7	2	2	4	1
1_4	Exp1	Spatial Incongruence	Computer_Monitor	2	2	1	1	1	2	2	2	1	7	7	5	NA	NA	0
1_5	Exp1	Spatial Incongruence	Computer_Monitor	5	2	5	3	2	5	2	2	2	5	7	5	3	3	1
1_6	Exp1	Spatial Incongruence	Computer_Monitor	2	1	4	1	1	1	5	3	3	2	7	5	1	4	1
1_7	Exp1	Spatial Incongruence	Computer_Monitor	2	2	2	1	1	1	1	2	1	1	7	6	4	1	1
1_8	Exp1	Spatial Incongruence	Computer_Monitor	3	1	6	1	4	2	1	1	3	2	7	7	1	4	1
1_9	Exp1	Spatial Incongruence	Computer_Monitor	3	1	1	2	3	2	3	2	2	2	6	3	5	2	1
1_10	Exp1	Spatial Incongruence	Computer_Monitor	1	1	3	1	4	2	2	6	1	5	6	6	3	2	1
1_11	Exp1	Spatial Incongruence	Computer_Monitor	2	1	1	1	1	1	1	3	1	2	7	4	2	4	1
1_12	Exp1	Spatial Incongruence	Computer_Monitor	5	6	6	2	4	6	6	6	6	3	7	4	5	2	1
1_13	Exp1	Spatial Incongruence	Computer_Monitor	2	1	2	1	1	2	2	3	1	1	6	6	6	4	1
1_14	Exp1	Spatial Incongruence	Computer_Monitor	2	1	2	1	3	1	2	2	2	4	7	4	3	4	1
1_15	Exp1	Spatial Incongruence	Computer_Monitor	2	2	2	1	2	2	4	5	3	4	6	2	2	2	1
1_16	Exp1	Spatial Incongruence	Computer_Monitor	5	4	6	5	4	4	2	4	1	4	6	4	5	2	1
1_17	Exp1	Spatial Incongruence	Computer_Monitor	2	1	3	1	3	1	3	2	2	4	7	2	2	3	1
1_18	Exp1	Spatial Incongruence	Computer_Monitor	6	7	5	4	4	4	3	2	3	3	6	3	2	1	1
1_19	Exp1	Spatial Incongruence	Computer_Monitor	7	3	4	6	3	1	2	2	1	2	7	4	6	2	1
1_20	Exp1	Spatial Incongruence	Computer_Monitor	1	1	1	2	2	1	2	2	1	3	4	4	3	1	1
1_21	Exp1	Spatial Incongruence	Computer_Monitor	3	1	3	5	2	2	1	2	1	2	7	4	2	1	1
1_22	Exp1	Spatial Incongruence	Computer_Monitor	1	1	1	1	1	2	2	1	1	2	6	2	NA	NA	0
1_23	Exp1	Spatial Incongruence	Computer_Monitor	4	3	4	5	3	4	2	2	2	5	5	6	NA	NA	0
2_1	Exp2	Voice Incongruence	HMD	6	4	5	5	6	5	2	2	2	2	6	3	2	1	1
2_2	Exp2	Voice Incongruence	HMD	5	3	5	5	3	3	4	5	3	5	7	5	5	2	1
2_3	Exp2	Voice Incongruence	HMD	6	2	2	6	2	5	6	6	2	2	7	3	2	3	1
2_4	Exp2	Voice Incongruence	HMD	6	5	7	6	6	5	5	6	6	4	7	6	5	1	1
2_5	Exp2	Voice Incongruence	HMD	5	4	6	5	4	3	4	2	3	3	6	4	2	4	1
2_6	Exp2	Voice Incongruence	HMD	3	2	3	2	4	2	3	4	2	4	7	5	2	4	1
2_7	Exp2	Voice Incongruence	HMD	6	5	7	6	5	6	7	5	4	4	7	3	3	3	1
2_8	Exp2	Voice Incongruence	HMD	5	4	3	5	2	3	4	4	4	2	7	6	3	1	1
2_9	Exp2	Voice Incongruence	HMD	2	2	5	3	2	2	3	2	1	2	6	4	2	4	1
2_10	Exp2	Voice Incongruence	HMD	6	5	6	7	5	1	4	6	5	6	7	3	1	4	1
2_11	Exp2	Voice Incongruence	HMD	5	4	5	5	4	5	4	3	3	2	7	5	6	3	1
2_12	Exp2	Voice Incongruence	HMD	4	5	4	4	3	4	4	3	4	2	5	4	4	2	1
2_13	Exp2	Voice Incongruence	HMD	6	5	6	6	2	3	5	4	3	4	7	2	2	3	1
2_14	Exp2	Voice Incongruence	HMD	5	2	5	5	1	3	5	2	2	3	7	3	2	3	1
2_15	Exp2	Voice Incongruence	HMD	5	3	5	5	4	2	5	5	3	4	7	4	3	3	1
2_16	Exp2	Voice Incongruence	HMD	4	1	4	5	5	3	5	5	2	5	7	4	3	4	1
2_17	Exp2	Voice Incongruence	HMD	7	5	6	5	5	4	7	6	5	4	7	2	4	1	1
2_18	Exp2	Voice Incongruence	HMD	5	4	3	4	2	4	5	4	4	3	7	4	3	3	1
2_19	Exp2	Voice Incongruence	HMD	3	5	2	5	5	3	6	5	4	3	7	5	3	2	1
2_20	Exp2	Voice Incongruence	HMD	6	6	6	6	6	6	6	4	3	3	7	2	5	1	1
2_21	Exp2	Voice Incongruence	HMD	2	2	2	1	3	2	3	2	1	5	5	4	6	5	1
2_22	Exp2	Voice Incongruence	HMD	5	4	5	6	6	4	6	7	6	4	6	5	6	2	1
2_23	Exp2	Voice Incongruence	HMD	5	3	6	5	5	4	4	6	2	3	7	3	NA	NA	0
2_24	Exp2	Voice Incongruence	HMD	6	6	7	6	5	7	4	4	4	3	5	6	6	1	1
2_25	Exp2	Voice Incongruence	HMD	5	4	5	5	3	4	5	4	3	4	7	4	6	2	1
2_26	Exp2	Voice Incongruence	HMD	7	4	5	5	6	6	4	4	4	5	7	4	2	4	1
2_1	Exp2	Voice Incongruence	Computer_Monitor	4	4	2	3	3	2	2	2	2	2	6	3	2	1	1
2_2	Exp2	Voice Incongruence	Computer_Monitor	5	3	2	6	3	3	3	4	2	2	7	4	3	1	1
2_3	Exp2	Voice Incongruence	Computer_Monitor	2	2	1	1	3	1	5	6	2	2	6	5	2	3	1
2_4	Exp2	Voice Incongruence	Computer_Monitor	1	2	1	1	3	1	3	3	2	3	7	4	5	1	1
2_5	Exp2	Voice Incongruence	Computer_Monitor	5	4	3	5	3	4	5	4	4	4	6	4	2	4	1
2_6	Exp2	Voice Incongruence	Computer_Monitor	1	1	1	1	1	1	3	4	2	3	7	5	2	4	1
2_7	Exp2	Voice Incongruence	Computer_Monitor	6	3	1	3	2	2	6	5	5	4	6	2	3	2	1
2_8	Exp2	Voice Incongruence	Computer_Monitor	1	3	1	3	1	2	4	4	4	2	7	5	3	1	1
2_9	Exp2	Voice Incongruence	Computer_Monitor	1	2	2	2	4	1	3	2	2	2	5	4	2	4	1
2_10	Exp2	Voice Incongruence	Computer_Monitor	1	1	1	1	1	1	4	5	4	6	7	3	1	4	1
2_11	Exp2	Voice Incongruence	Computer_Monitor	2	2	2	2	1	2	2	3	2	2	6	6	6	3	1
2_12	Exp2	Voice Incongruence	Computer_Monitor	2	1	1	2	4	1	4	4	3	3	7	4	4	1	1
2_13	Exp2	Voice Incongruence	Computer_Monitor	2	1	2	3	2	1	3	5	1	5	5	3	2	2	1
2_14	Exp2	Voice Incongruence	Computer_Monitor	1	1	1	3	1	1	2	2	1	2	7	3	1	4	1
2_15	Exp2	Voice Incongruence	Computer_Monitor	2	1	2	2	3	2	5	5	3	3	5	5	2	3	1
2_16	Exp2	Voice Incongruence	Computer_Monitor	2	1	3	1	6	2	5	4	2	6	7	3	5	2	1
2_17	Exp2	Voice Incongruence	Computer_Monitor	4	2	2	2	3	1	4	4	4	2	3	3	4	1	1
2_18	Exp2	Voice Incongruence	Computer_Monitor	3	3	1	2	1	1	5	2	3	5	7	3	3	3	1
2_19	Exp2	Voice Incongruence	Computer_Monitor	4	4	3	4	6	2	6	5	2	5	7	5	3	3	1
2_20	Exp2	Voice Incongruence	Computer_Monitor	4	4	2	3	5	4	5	5	2	2	7	2	5	2	1
2_21	Exp2	Voice Incongruence	Computer_Monitor	5	4	4	4	5	5	3	3	4	3	6	2	5	6	1
2_22	Exp2	Voice Incongruence	Computer_Monitor	5	4	2	5	3	5	5	6	6	4	7	3	5	3	1
2_23	Exp2	Voice Incongruence	Computer_Monitor	4	2	1	3	3	2	5	4	2	3	5	2	NA	NA	0
2_24	Exp2	Voice Incongruence	Computer_Monitor	2	3	2	2	3	1	3	3	2	4	7	5	6	1	1
2_25	Exp2	Voice Incongruence	Computer_Monitor	6	6	6	6	6	6	6	3	4	6	7	4	5	2	1
2_26	Exp2	Voice Incongruence	Computer_Monitor	4	2	3	3	6	4	5	5	3	1	7	5	2	4	1
